# Supplementary material for: Modelling Virus and Antibody Dynamics during Dengue Virus Infection Suggests a Role for Antibody in Virus Clearance
Source: PLoS Comput Biol. 2016 May 23;12(5):e1004951. doi: 10.1371/journal.pcbi.1004951 (PMC4877086; doi:10.1371/journal.pcbi.1004951)
Supplement: S1 Data — (XLSX) [file pcbi.1004951.s002.xlsx]

## Sheet: Details and Viral Load
STUDY ID	SUBJECT ID	SAMPLE NO	ANALYTE MEASURED	TEST RESULT	UNIT	SAMPLE TYPE	ANALYTICAL METHOD	ASSAY SITE	SAMPLE COLLECTION DATE	SAMPLE COLLECTION TIME
PP22799	101	301	DENGUE VIRAL LOAD	31700000	COPIES/ML	PLASMA	PCR	OUCRU	2010-07-15	20:00:00
PP22799	101	301	DENGUE SEROTYPE	DENV1		PLASMA	PCR	OUCRU	2010-07-15	20:00:00
PP22799	101	303	DENGUE VIRAL LOAD	5400000	COPIES/ML	PLASMA	PCR	OUCRU	2010-07-16	08:10:00
PP22799	101	303	DENGUE SEROTYPE	DENV1		PLASMA	PCR	OUCRU	2010-07-16	08:10:00
PP22799	101	304	DENGUE VIRAL LOAD	714000	COPIES/ML	PLASMA	PCR	OUCRU	2010-07-16	20:09:00
PP22799	101	304	DENGUE SEROTYPE	DENV1		PLASMA	PCR	OUCRU	2010-07-16	20:09:00
PP22799	101	305	DENGUE VIRAL LOAD	46900	COPIES/ML	PLASMA	PCR	OUCRU	2010-07-17	08:06:00
PP22799	101	305	DENGUE SEROTYPE	DENV1		PLASMA	PCR	OUCRU	2010-07-17	08:06:00
PP22799	101	306	DENGUE VIRAL LOAD	17500	COPIES/ML	PLASMA	PCR	OUCRU	2010-07-17	20:09:00
PP22799	101	306	DENGUE SEROTYPE	DENV1		PLASMA	PCR	OUCRU	2010-07-17	20:09:00
PP22799	101	307	DENGUE VIRAL LOAD	6100	COPIES/ML	PLASMA	PCR	OUCRU	2010-07-18	08:08:00
PP22799	101	307	DENGUE SEROTYPE	DENV1		PLASMA	PCR	OUCRU	2010-07-18	08:08:00
PP22799	101	308	DENGUE VIRAL LOAD	7430	COPIES/ML	PLASMA	PCR	OUCRU	2010-07-18	20:10:00
PP22799	101	308	DENGUE SEROTYPE	DENV1		PLASMA	PCR	OUCRU	2010-07-18	20:10:00
PP22799	101	309	DENGUE VIRAL LOAD	7090	COPIES/ML	PLASMA	PCR	OUCRU	2010-07-19	08:09:00
PP22799	101	309	DENGUE SEROTYPE	DENV1		PLASMA	PCR	OUCRU	2010-07-19	08:09:00
PP22799	101	310	DENGUE VIRAL LOAD	1920	COPIES/ML	PLASMA	PCR	OUCRU	2010-07-19	20:13:00
PP22799	101	310	DENGUE SEROTYPE	DENV1		PLASMA	PCR	OUCRU	2010-07-19	20:13:00
PP22799	101	311	DENGUE VIRAL LOAD	398	COPIES/ML	PLASMA	PCR	OUCRU	2010-07-20	08:14:00
PP22799	101	311	DENGUE SEROTYPE	DENV1		PLASMA	PCR	OUCRU	2010-07-20	08:14:00
PP22799	101	312	DENGUE VIRAL LOAD	<357	COPIES/ML	PLASMA	PCR	OUCRU	2010-07-20	20:08:00
PP22799	101	312	DENGUE SEROTYPE	DENV1		PLASMA	PCR	OUCRU	2010-07-20	20:08:00
PP22799	101	313	DENGUE VIRAL LOAD	1180	COPIES/ML	PLASMA	PCR	OUCRU	2010-07-21	08:03:00
PP22799	101	313	DENGUE SEROTYPE	DENV1		PLASMA	PCR	OUCRU	2010-07-21	08:03:00
PP22799	101	314	DENGUE VIRAL LOAD	<357	COPIES/ML	PLASMA	PCR	OUCRU	2010-07-28	13:49:00
PP22799	101	314	DENGUE SEROTYPE	DENV1		PLASMA	PCR	OUCRU	2010-07-28	13:49:00
PP22799	102	301	DENGUE VIRAL LOAD	56200000	COPIES/ML	PLASMA	PCR	OUCRU	2010-07-28	11:50:00
PP22799	102	301	DENGUE SEROTYPE	DENV2		PLASMA	PCR	OUCRU	2010-07-28	11:50:00
PP22799	102	302	DENGUE VIRAL LOAD	19600000	COPIES/ML	PLASMA	PCR	OUCRU	2010-07-28	23:47:00
PP22799	102	302	DENGUE SEROTYPE	DENV2		PLASMA	PCR	OUCRU	2010-07-28	23:47:00
PP22799	102	303	DENGUE VIRAL LOAD	4420000	COPIES/ML	PLASMA	PCR	OUCRU	2010-07-29	11:55:00
PP22799	102	303	DENGUE SEROTYPE	DENV2		PLASMA	PCR	OUCRU	2010-07-29	11:55:00
PP22799	102	304	DENGUE VIRAL LOAD	246000	COPIES/ML	PLASMA	PCR	OUCRU	2010-07-29	23:55:00
PP22799	102	304	DENGUE SEROTYPE	DENV2		PLASMA	PCR	OUCRU	2010-07-29	23:55:00
PP22799	102	305	DENGUE VIRAL LOAD	4410	COPIES/ML	PLASMA	PCR	OUCRU	2010-07-30	11:46:00
PP22799	102	305	DENGUE SEROTYPE	DENV2		PLASMA	PCR	OUCRU	2010-07-30	11:46:00
PP22799	102	306	DENGUE VIRAL LOAD	333	COPIES/ML	PLASMA	PCR	OUCRU	2010-07-30	23:45:00
PP22799	102	306	DENGUE SEROTYPE	DENV2		PLASMA	PCR	OUCRU	2010-07-30	23:45:00
PP22799	102	307	DENGUE VIRAL LOAD	78.6	COPIES/ML	PLASMA	PCR	OUCRU	2010-07-31	11:49:00
PP22799	102	307	DENGUE SEROTYPE	DENV2		PLASMA	PCR	OUCRU	2010-07-31	11:49:00
PP22799	102	308	DENGUE VIRAL LOAD	83.6	COPIES/ML	PLASMA	PCR	OUCRU	2010-07-31	23:45:00
PP22799	102	308	DENGUE SEROTYPE	DENV2		PLASMA	PCR	OUCRU	2010-07-31	23:45:00
PP22799	102	309	DENGUE VIRAL LOAD	79.3	COPIES/ML	PLASMA	PCR	OUCRU	2010-08-01	11:53:00
PP22799	102	309	DENGUE SEROTYPE	DENV2		PLASMA	PCR	OUCRU	2010-08-01	11:53:00
PP22799	102	310	DENGUE VIRAL LOAD	137	COPIES/ML	PLASMA	PCR	OUCRU	2010-08-01	23:53:00
PP22799	102	310	DENGUE SEROTYPE	DENV2		PLASMA	PCR	OUCRU	2010-08-01	23:53:00
PP22799	102	311	DENGUE VIRAL LOAD	91.4	COPIES/ML	PLASMA	PCR	OUCRU	2010-08-02	12:04:00
PP22799	102	311	DENGUE SEROTYPE	DENV2		PLASMA	PCR	OUCRU	2010-08-02	12:04:00
PP22799	102	312	DENGUE VIRAL LOAD	<72	COPIES/ML	PLASMA	PCR	OUCRU	2010-08-03	00:00:00
PP22799	102	312	DENGUE SEROTYPE	DENV2		PLASMA	PCR	OUCRU	2010-08-03	00:00:00
PP22799	102	313	DENGUE VIRAL LOAD	<72	COPIES/ML	PLASMA	PCR	OUCRU	2010-08-03	08:32:00
PP22799	102	313	DENGUE SEROTYPE	DENV2		PLASMA	PCR	OUCRU	2010-08-03	08:32:00
PP22799	102	314	DENGUE VIRAL LOAD	<72	COPIES/ML	PLASMA	PCR	OUCRU	2010-08-10	14:14:00
PP22799	102	314	DENGUE SEROTYPE	DENV2		PLASMA	PCR	OUCRU	2010-08-10	14:14:00
PP22799	103	301	DENGUE VIRAL LOAD	5020000000	COPIES/ML	PLASMA	PCR	OUCRU	2010-07-31	11:40:00
PP22799	103	301	DENGUE SEROTYPE	DENV1		PLASMA	PCR	OUCRU	2010-07-31	11:40:00
PP22799	103	302	DENGUE VIRAL LOAD	10100000000	COPIES/ML	PLASMA	PCR	OUCRU	2010-07-31	23:45:00
PP22799	103	302	DENGUE SEROTYPE	DENV1		PLASMA	PCR	OUCRU	2010-07-31	23:45:00
PP22799	103	303	DENGUE VIRAL LOAD	8860000000	COPIES/ML	PLASMA	PCR	OUCRU	2010-08-01	11:38:00
PP22799	103	303	DENGUE SEROTYPE	DENV1		PLASMA	PCR	OUCRU	2010-08-01	11:38:00
PP22799	103	304	DENGUE VIRAL LOAD	7860000000	COPIES/ML	PLASMA	PCR	OUCRU	2010-08-01	23:36:00
PP22799	103	304	DENGUE SEROTYPE	DENV1		PLASMA	PCR	OUCRU	2010-08-01	23:36:00
PP22799	103	305	DENGUE VIRAL LOAD	11600000000	COPIES/ML	PLASMA	PCR	OUCRU	2010-08-02	11:31:00
PP22799	103	305	DENGUE SEROTYPE	DENV1		PLASMA	PCR	OUCRU	2010-08-02	11:31:00
PP22799	103	306	DENGUE VIRAL LOAD	6660000000	COPIES/ML	PLASMA	PCR	OUCRU	2010-08-02	23:30:00
PP22799	103	306	DENGUE SEROTYPE	DENV1		PLASMA	PCR	OUCRU	2010-08-02	23:30:00
PP22799	103	307	DENGUE VIRAL LOAD	993000000	COPIES/ML	PLASMA	PCR	OUCRU	2010-08-03	11:32:00
PP22799	103	307	DENGUE SEROTYPE	DENV1		PLASMA	PCR	OUCRU	2010-08-03	11:32:00
PP22799	103	308	DENGUE VIRAL LOAD	67300000	COPIES/ML	PLASMA	PCR	OUCRU	2010-08-03	23:30:00
PP22799	103	308	DENGUE SEROTYPE	DENV1		PLASMA	PCR	OUCRU	2010-08-03	23:30:00
PP22799	103	309	DENGUE VIRAL LOAD	1090000	COPIES/ML	PLASMA	PCR	OUCRU	2010-08-04	11:38:00
PP22799	103	309	DENGUE SEROTYPE	DENV1		PLASMA	PCR	OUCRU	2010-08-04	11:38:00
PP22799	103	310	DENGUE VIRAL LOAD	104000	COPIES/ML	PLASMA	PCR	OUCRU	2010-08-04	23:40:00
PP22799	103	310	DENGUE SEROTYPE	DENV1		PLASMA	PCR	OUCRU	2010-08-04	23:40:00
PP22799	103	311	DENGUE VIRAL LOAD	27100	COPIES/ML	PLASMA	PCR	OUCRU	2010-08-05	11:33:00
PP22799	103	311	DENGUE SEROTYPE	DENV1		PLASMA	PCR	OUCRU	2010-08-05	11:33:00
PP22799	103	312	DENGUE VIRAL LOAD	26100	COPIES/ML	PLASMA	PCR	OUCRU	2010-08-05	23:45:00
PP22799	103	312	DENGUE SEROTYPE	DENV1		PLASMA	PCR	OUCRU	2010-08-05	23:45:00
PP22799	103	313	DENGUE VIRAL LOAD	<357	COPIES/ML	PLASMA	PCR	OUCRU	2010-08-06	08:07:00
PP22799	103	313	DENGUE SEROTYPE	DENV1		PLASMA	PCR	OUCRU	2010-08-06	08:07:00
PP22799	103	314	DENGUE VIRAL LOAD	<357	COPIES/ML	PLASMA	PCR	OUCRU	2010-08-13	08:04:00
PP22799	103	314	DENGUE SEROTYPE	DENV1		PLASMA	PCR	OUCRU	2010-08-13	08:04:00
PP22799	104	301	DENGUE VIRAL LOAD	6970000000	COPIES/ML	PLASMA	PCR	OUCRU	2010-08-03	16:47:00
PP22799	104	301	DENGUE SEROTYPE	DENV1		PLASMA	PCR	OUCRU	2010-08-03	16:47:00
PP22799	104	303	DENGUE VIRAL LOAD	4810000000	COPIES/ML	PLASMA	PCR	OUCRU	2010-08-04	04:45:00
PP22799	104	303	DENGUE SEROTYPE	DENV1		PLASMA	PCR	OUCRU	2010-08-04	04:45:00
PP22799	104	304	DENGUE VIRAL LOAD	3150000000	COPIES/ML	PLASMA	PCR	OUCRU	2010-08-04	16:58:00
PP22799	104	304	DENGUE SEROTYPE	DENV1		PLASMA	PCR	OUCRU	2010-08-04	16:58:00
PP22799	104	305	DENGUE VIRAL LOAD	1110000000	COPIES/ML	PLASMA	PCR	OUCRU	2010-08-05	04:53:00
PP22799	104	305	DENGUE SEROTYPE	DENV1		PLASMA	PCR	OUCRU	2010-08-05	04:53:00
PP22799	104	306	DENGUE VIRAL LOAD	524000000	COPIES/ML	PLASMA	PCR	OUCRU	2010-08-05	16:45:00
PP22799	104	306	DENGUE SEROTYPE	DENV1		PLASMA	PCR	OUCRU	2010-08-05	16:45:00
PP22799	104	307	DENGUE VIRAL LOAD	191000000	COPIES/ML	PLASMA	PCR	OUCRU	2010-08-06	04:48:00
PP22799	104	307	DENGUE SEROTYPE	DENV1		PLASMA	PCR	OUCRU	2010-08-06	04:48:00
PP22799	104	308	DENGUE VIRAL LOAD	56600000	COPIES/ML	PLASMA	PCR	OUCRU	2010-08-06	16:45:00
PP22799	104	308	DENGUE SEROTYPE	DENV1		PLASMA	PCR	OUCRU	2010-08-06	16:45:00
PP22799	104	309	DENGUE VIRAL LOAD	7430000	COPIES/ML	PLASMA	PCR	OUCRU	2010-08-07	04:49:00
PP22799	104	309	DENGUE SEROTYPE	DENV1		PLASMA	PCR	OUCRU	2010-08-07	04:49:00
PP22799	104	310	DENGUE VIRAL LOAD	921000	COPIES/ML	PLASMA	PCR	OUCRU	2010-08-07	16:50:00
PP22799	104	310	DENGUE SEROTYPE	DENV1		PLASMA	PCR	OUCRU	2010-08-07	16:50:00
PP22799	104	311	DENGUE VIRAL LOAD	64400	COPIES/ML	PLASMA	PCR	OUCRU	2010-08-08	04:55:00
PP22799	104	311	DENGUE SEROTYPE	DENV1		PLASMA	PCR	OUCRU	2010-08-08	04:55:00
PP22799	104	312	DENGUE VIRAL LOAD	30600	COPIES/ML	PLASMA	PCR	OUCRU	2010-08-08	16:30:00
PP22799	104	312	DENGUE SEROTYPE	DENV1		PLASMA	PCR	OUCRU	2010-08-08	16:30:00
PP22799	104	313	DENGUE VIRAL LOAD	2380	COPIES/ML	PLASMA	PCR	OUCRU	2010-08-09	04:43:00
PP22799	104	313	DENGUE SEROTYPE	DENV1		PLASMA	PCR	OUCRU	2010-08-09	04:43:00
PP22799	104	314	DENGUE VIRAL LOAD	<357	COPIES/ML	PLASMA	PCR	OUCRU	2010-08-16	10:19:00
PP22799	104	314	DENGUE SEROTYPE	DENV1		PLASMA	PCR	OUCRU	2010-08-16	10:19:00
PP22799	105	301	DENGUE VIRAL LOAD	167000000	COPIES/ML	PLASMA	PCR	OUCRU	2010-08-05	19:47:00
PP22799	105	301	DENGUE SEROTYPE	DENV2		PLASMA	PCR	OUCRU	2010-08-05	19:47:00
PP22799	105	303	DENGUE VIRAL LOAD	85000000	COPIES/ML	PLASMA	PCR	OUCRU	2010-08-06	07:49:00
PP22799	105	303	DENGUE SEROTYPE	DENV2		PLASMA	PCR	OUCRU	2010-08-06	07:49:00
PP22799	105	304	DENGUE VIRAL LOAD	12500000	COPIES/ML	PLASMA	PCR	OUCRU	2010-08-06	19:45:00
PP22799	105	304	DENGUE SEROTYPE	DENV2		PLASMA	PCR	OUCRU	2010-08-06	19:45:00
PP22799	105	305	DENGUE VIRAL LOAD	1730000	COPIES/ML	PLASMA	PCR	OUCRU	2010-08-07	07:54:00
PP22799	105	305	DENGUE SEROTYPE	DENV2		PLASMA	PCR	OUCRU	2010-08-07	07:54:00
PP22799	105	306	DENGUE VIRAL LOAD	248000	COPIES/ML	PLASMA	PCR	OUCRU	2010-08-07	19:55:00
PP22799	105	306	DENGUE SEROTYPE	DENV2		PLASMA	PCR	OUCRU	2010-08-07	19:55:00
PP22799	105	307	DENGUE VIRAL LOAD	18500	COPIES/ML	PLASMA	PCR	OUCRU	2010-08-08	07:42:00
PP22799	105	307	DENGUE SEROTYPE	DENV2		PLASMA	PCR	OUCRU	2010-08-08	07:42:00
PP22799	105	308	DENGUE VIRAL LOAD	4880	COPIES/ML	PLASMA	PCR	OUCRU	2010-08-08	19:45:00
PP22799	105	308	DENGUE SEROTYPE	DENV2		PLASMA	PCR	OUCRU	2010-08-08	19:45:00
PP22799	105	309	DENGUE VIRAL LOAD	1040	COPIES/ML	PLASMA	PCR	OUCRU	2010-08-09	07:47:00
PP22799	105	309	DENGUE SEROTYPE	DENV2		PLASMA	PCR	OUCRU	2010-08-09	07:47:00
PP22799	105	310	DENGUE VIRAL LOAD	256	COPIES/ML	PLASMA	PCR	OUCRU	2010-08-09	19:56:00
PP22799	105	310	DENGUE SEROTYPE	DENV2		PLASMA	PCR	OUCRU	2010-08-09	19:56:00
PP22799	105	311	DENGUE VIRAL LOAD	1050	COPIES/ML	PLASMA	PCR	OUCRU	2010-08-10	07:55:00
PP22799	105	311	DENGUE SEROTYPE	DENV2		PLASMA	PCR	OUCRU	2010-08-10	07:55:00
PP22799	105	312	DENGUE VIRAL LOAD	156	COPIES/ML	PLASMA	PCR	OUCRU	2010-08-10	19:37:00
PP22799	105	312	DENGUE SEROTYPE	DENV2		PLASMA	PCR	OUCRU	2010-08-10	19:37:00
PP22799	105	313	DENGUE VIRAL LOAD	<72	COPIES/ML	PLASMA	PCR	OUCRU	2010-08-11	06:18:00
PP22799	105	313	DENGUE SEROTYPE	DENV2		PLASMA	PCR	OUCRU	2010-08-11	06:18:00
PP22799	106	301	DENGUE VIRAL LOAD	3230000	COPIES/ML	PLASMA	PCR	OUCRU	2010-08-05	20:48:00
PP22799	106	301	DENGUE SEROTYPE	DENV2		PLASMA	PCR	OUCRU	2010-08-05	20:48:00
PP22799	106	303	DENGUE VIRAL LOAD	821000	COPIES/ML	PLASMA	PCR	OUCRU	2010-08-06	08:44:00
PP22799	106	303	DENGUE SEROTYPE	DENV2		PLASMA	PCR	OUCRU	2010-08-06	08:44:00
PP22799	106	304	DENGUE VIRAL LOAD	829000	COPIES/ML	PLASMA	PCR	OUCRU	2010-08-06	20:45:00
PP22799	106	304	DENGUE SEROTYPE	DENV2		PLASMA	PCR	OUCRU	2010-08-06	20:45:00
PP22799	106	305	DENGUE VIRAL LOAD	1290000	COPIES/ML	PLASMA	PCR	OUCRU	2010-08-07	08:58:00
PP22799	106	305	DENGUE SEROTYPE	DENV2		PLASMA	PCR	OUCRU	2010-08-07	08:58:00
PP22799	106	306	DENGUE VIRAL LOAD	500000	COPIES/ML	PLASMA	PCR	OUCRU	2010-08-07	20:53:00
PP22799	106	306	DENGUE SEROTYPE	DENV2		PLASMA	PCR	OUCRU	2010-08-07	20:53:00
PP22799	106	307	DENGUE VIRAL LOAD	81400	COPIES/ML	PLASMA	PCR	OUCRU	2010-08-08	08:42:00
PP22799	106	307	DENGUE SEROTYPE	DENV2		PLASMA	PCR	OUCRU	2010-08-08	08:42:00
PP22799	106	308	DENGUE VIRAL LOAD	2730	COPIES/ML	PLASMA	PCR	OUCRU	2010-08-08	20:45:00
PP22799	106	308	DENGUE SEROTYPE	DENV2		PLASMA	PCR	OUCRU	2010-08-08	20:45:00
PP22799	106	309	DENGUE VIRAL LOAD	<72	COPIES/ML	PLASMA	PCR	OUCRU	2010-08-09	08:42:00
PP22799	106	309	DENGUE SEROTYPE	DENV2		PLASMA	PCR	OUCRU	2010-08-09	08:42:00
PP22799	106	310	DENGUE VIRAL LOAD	<72	COPIES/ML	PLASMA	PCR	OUCRU	2010-08-09	20:52:00
PP22799	106	310	DENGUE SEROTYPE	DENV2		PLASMA	PCR	OUCRU	2010-08-09	20:52:00
PP22799	106	311	DENGUE VIRAL LOAD	<72	COPIES/ML	PLASMA	PCR	OUCRU	2010-08-10	08:55:00
PP22799	106	311	DENGUE SEROTYPE	DENV2		PLASMA	PCR	OUCRU	2010-08-10	08:55:00
PP22799	106	312	DENGUE VIRAL LOAD	<72	COPIES/ML	PLASMA	PCR	OUCRU	2010-08-10	20:41:00
PP22799	106	312	DENGUE SEROTYPE	DENV2		PLASMA	PCR	OUCRU	2010-08-10	20:41:00
PP22799	106	313	DENGUE VIRAL LOAD	<72	COPIES/ML	PLASMA	PCR	OUCRU	2010-08-11	06:38:00
PP22799	106	313	DENGUE SEROTYPE	DENV2		PLASMA	PCR	OUCRU	2010-08-11	06:38:00
PP22799	106	314	DENGUE VIRAL LOAD	<72	COPIES/ML	PLASMA	PCR	OUCRU	2010-08-18	08:13:00
PP22799	106	314	DENGUE SEROTYPE	DENV2		PLASMA	PCR	OUCRU	2010-08-18	08:13:00
PP22799	107	301	DENGUE VIRAL LOAD	1371360000	COPIES/ML	PLASMA	PCR	OUCRU	2010-08-10	15:47:00
PP22799	107	301	DENGUE SEROTYPE	DENV2		PLASMA	PCR	OUCRU	2010-08-10	15:47:00
PP22799	107	303	DENGUE VIRAL LOAD	849957500	COPIES/ML	PLASMA	PCR	OUCRU	2010-08-11	03:58:00
PP22799	107	303	DENGUE SEROTYPE	DENV2		PLASMA	PCR	OUCRU	2010-08-11	03:58:00
PP22799	107	304	DENGUE VIRAL LOAD	136421750	COPIES/ML	PLASMA	PCR	OUCRU	2010-08-11	15:42:00
PP22799	107	304	DENGUE SEROTYPE	DENV2		PLASMA	PCR	OUCRU	2010-08-11	15:42:00
PP22799	107	305	DENGUE VIRAL LOAD	7428200	COPIES/ML	PLASMA	PCR	OUCRU	2010-08-12	03:45:00
PP22799	107	305	DENGUE SEROTYPE	DENV2		PLASMA	PCR	OUCRU	2010-08-12	03:45:00
PP22799	107	306	DENGUE VIRAL LOAD	11285	COPIES/ML	PLASMA	PCR	OUCRU	2010-08-12	15:48:00
PP22799	107	306	DENGUE SEROTYPE	DENV2		PLASMA	PCR	OUCRU	2010-08-12	15:48:00
PP22799	107	307	DENGUE VIRAL LOAD	993	COPIES/ML	PLASMA	PCR	OUCRU	2010-08-13	03:47:00
PP22799	107	307	DENGUE SEROTYPE	DENV2		PLASMA	PCR	OUCRU	2010-08-13	03:47:00
PP22799	107	308	DENGUE VIRAL LOAD	694	COPIES/ML	PLASMA	PCR	OUCRU	2010-08-13	15:45:00
PP22799	107	308	DENGUE SEROTYPE	DENV2		PLASMA	PCR	OUCRU	2010-08-13	15:45:00
PP22799	107	309	DENGUE VIRAL LOAD	616	COPIES/ML	PLASMA	PCR	OUCRU	2010-08-14	03:53:00
PP22799	107	309	DENGUE SEROTYPE	DENV2		PLASMA	PCR	OUCRU	2010-08-14	03:53:00
PP22799	107	310	DENGUE VIRAL LOAD	240	COPIES/ML	PLASMA	PCR	OUCRU	2010-08-14	15:45:00
PP22799	107	310	DENGUE SEROTYPE	DENV2		PLASMA	PCR	OUCRU	2010-08-14	15:45:00
PP22799	107	311	DENGUE VIRAL LOAD	274	COPIES/ML	PLASMA	PCR	OUCRU	2010-08-15	03:49:00
PP22799	107	311	DENGUE SEROTYPE	DENV2		PLASMA	PCR	OUCRU	2010-08-15	03:49:00
PP22799	107	312	DENGUE VIRAL LOAD	204	COPIES/ML	PLASMA	PCR	OUCRU	2010-08-15	15:53:00
PP22799	107	312	DENGUE SEROTYPE	DENV2		PLASMA	PCR	OUCRU	2010-08-15	15:53:00
PP22799	107	313	DENGUE VIRAL LOAD	<72	COPIES/ML	PLASMA	PCR	OUCRU	2010-08-16	06:32:00
PP22799	107	313	DENGUE SEROTYPE	DENV2		PLASMA	PCR	OUCRU	2010-08-16	06:32:00
PP22799	107	314	DENGUE VIRAL LOAD	<72	COPIES/ML	PLASMA	PCR	OUCRU	2010-08-23	16:19:00
PP22799	107	314	DENGUE SEROTYPE	DENV2		PLASMA	PCR	OUCRU	2010-08-23	16:19:00
PP22799	108	301	DENGUE VIRAL LOAD	1307078	COPIES/ML	PLASMA	PCR	OUCRU	2010-08-10	19:04:00
PP22799	108	301	DENGUE SEROTYPE	DENV4		PLASMA	PCR	OUCRU	2010-08-10	19:04:00
PP22799	108	303	DENGUE VIRAL LOAD	430693	COPIES/ML	PLASMA	PCR	OUCRU	2010-08-11	06:57:00
PP22799	108	303	DENGUE SEROTYPE	DENV4		PLASMA	PCR	OUCRU	2010-08-11	06:57:00
PP22799	108	304	DENGUE VIRAL LOAD	141422	COPIES/ML	PLASMA	PCR	OUCRU	2010-08-11	18:45:00
PP22799	108	304	DENGUE SEROTYPE	DENV4		PLASMA	PCR	OUCRU	2010-08-11	18:45:00
PP22799	108	305	DENGUE VIRAL LOAD	41926	COPIES/ML	PLASMA	PCR	OUCRU	2010-08-12	06:46:00
PP22799	108	305	DENGUE SEROTYPE	DENV4		PLASMA	PCR	OUCRU	2010-08-12	06:46:00
PP22799	108	306	DENGUE VIRAL LOAD	<720	COPIES/ML	PLASMA	PCR	OUCRU	2010-08-12	18:52:00
PP22799	108	306	DENGUE SEROTYPE	DENV4		PLASMA	PCR	OUCRU	2010-08-12	18:52:00
PP22799	108	307	DENGUE VIRAL LOAD	<720	COPIES/ML	PLASMA	PCR	OUCRU	2010-08-13	06:47:00
PP22799	108	307	DENGUE SEROTYPE	DENV4		PLASMA	PCR	OUCRU	2010-08-13	06:47:00
PP22799	108	308	DENGUE VIRAL LOAD	<720	COPIES/ML	PLASMA	PCR	OUCRU	2010-08-13	18:58:00
PP22799	108	308	DENGUE SEROTYPE	DENV4		PLASMA	PCR	OUCRU	2010-08-13	18:58:00
PP22799	108	309	DENGUE VIRAL LOAD	<720	COPIES/ML	PLASMA	PCR	OUCRU	2010-08-14	06:56:00
PP22799	108	309	DENGUE SEROTYPE	DENV4		PLASMA	PCR	OUCRU	2010-08-14	06:56:00
PP22799	108	310	DENGUE VIRAL LOAD	<720	COPIES/ML	PLASMA	PCR	OUCRU	2010-08-14	18:46:00
PP22799	108	310	DENGUE SEROTYPE	DENV4		PLASMA	PCR	OUCRU	2010-08-14	18:46:00
PP22799	108	311	DENGUE VIRAL LOAD	<720	COPIES/ML	PLASMA	PCR	OUCRU	2010-08-15	06:49:00
PP22799	108	311	DENGUE SEROTYPE	DENV4		PLASMA	PCR	OUCRU	2010-08-15	06:49:00
PP22799	108	312	DENGUE VIRAL LOAD	<720	COPIES/ML	PLASMA	PCR	OUCRU	2010-08-15	18:46:00
PP22799	108	312	DENGUE SEROTYPE	DENV4		PLASMA	PCR	OUCRU	2010-08-15	18:46:00
PP22799	108	313	DENGUE VIRAL LOAD	<720	COPIES/ML	PLASMA	PCR	OUCRU	2010-08-16	06:37:00
PP22799	108	313	DENGUE SEROTYPE	DENV4		PLASMA	PCR	OUCRU	2010-08-16	06:37:00
PP22799	108	314	DENGUE VIRAL LOAD	<720	COPIES/ML	PLASMA	PCR	OUCRU	2010-08-23	11:13:00
PP22799	108	314	DENGUE SEROTYPE	DENV4		PLASMA	PCR	OUCRU	2010-08-23	11:13:00
PP22799	109	301	DENGUE VIRAL LOAD	2528445	COPIES/ML	PLASMA	PCR	OUCRU	2010-08-23	09:50:00
PP22799	109	301	DENGUE SEROTYPE	DENV1		PLASMA	PCR	OUCRU	2010-08-23	09:50:00
PP22799	109	302	DENGUE VIRAL LOAD	344983	COPIES/ML	PLASMA	PCR	OUCRU	2010-08-23	21:50:00
PP22799	109	302	DENGUE SEROTYPE	DENV1		PLASMA	PCR	OUCRU	2010-08-23	21:50:00
PP22799	109	303	DENGUE VIRAL LOAD	7785	COPIES/ML	PLASMA	PCR	OUCRU	2010-08-24	09:55:00
PP22799	109	303	DENGUE SEROTYPE	DENV1		PLASMA	PCR	OUCRU	2010-08-24	09:55:00
PP22799	109	304	DENGUE VIRAL LOAD	3307	COPIES/ML	PLASMA	PCR	OUCRU	2010-08-24	21:47:00
PP22799	109	304	DENGUE SEROTYPE	DENV1		PLASMA	PCR	OUCRU	2010-08-24	21:47:00
PP22799	109	305	DENGUE VIRAL LOAD	452	COPIES/ML	PLASMA	PCR	OUCRU	2010-08-25	09:57:00
PP22799	109	305	DENGUE SEROTYPE	DENV1		PLASMA	PCR	OUCRU	2010-08-25	09:57:00
PP22799	109	306	DENGUE VIRAL LOAD	441	COPIES/ML	PLASMA	PCR	OUCRU	2010-08-25	21:58:00
PP22799	109	306	DENGUE SEROTYPE	DENV1		PLASMA	PCR	OUCRU	2010-08-25	21:58:00
PP22799	109	307	DENGUE VIRAL LOAD	<357	COPIES/ML	PLASMA	PCR	OUCRU	2010-08-26	09:52:00
PP22799	109	307	DENGUE SEROTYPE	DENV1		PLASMA	PCR	OUCRU	2010-08-26	09:52:00
PP22799	109	308	DENGUE VIRAL LOAD	<357	COPIES/ML	PLASMA	PCR	OUCRU	2010-08-26	21:50:00
PP22799	109	308	DENGUE SEROTYPE	DENV1		PLASMA	PCR	OUCRU	2010-08-26	21:50:00
PP22799	109	309	DENGUE VIRAL LOAD	<357	COPIES/ML	PLASMA	PCR	OUCRU	2010-08-27	09:47:00
PP22799	109	309	DENGUE SEROTYPE	DENV1		PLASMA	PCR	OUCRU	2010-08-27	09:47:00
PP22799	109	310	DENGUE VIRAL LOAD	<357	COPIES/ML	PLASMA	PCR	OUCRU	2010-08-27	21:57:00
PP22799	109	310	DENGUE SEROTYPE	DENV1		PLASMA	PCR	OUCRU	2010-08-27	21:57:00
PP22799	109	311	DENGUE VIRAL LOAD	<357	COPIES/ML	PLASMA	PCR	OUCRU	2010-08-28	09:58:00
PP22799	109	311	DENGUE SEROTYPE	DENV1		PLASMA	PCR	OUCRU	2010-08-28	09:58:00
PP22799	109	312	DENGUE VIRAL LOAD	<357	COPIES/ML	PLASMA	PCR	OUCRU	2010-08-28	21:57:00
PP22799	109	312	DENGUE SEROTYPE	DENV1		PLASMA	PCR	OUCRU	2010-08-28	21:57:00
PP22799	109	313	DENGUE VIRAL LOAD	<357	COPIES/ML	PLASMA	PCR	OUCRU	2010-08-29	06:47:00
PP22799	109	313	DENGUE SEROTYPE	DENV1		PLASMA	PCR	OUCRU	2010-08-29	06:47:00
PP22799	109	314	DENGUE VIRAL LOAD	<357	COPIES/ML	PLASMA	PCR	OUCRU	2010-09-06	10:10:00
PP22799	109	314	DENGUE SEROTYPE	DENV1		PLASMA	PCR	OUCRU	2010-09-06	10:10:00
PP22799	110	301	DENGUE VIRAL LOAD	271415	COPIES/ML	PLASMA	PCR	OUCRU	2010-08-23	16:48:00
PP22799	110	301	DENGUE SEROTYPE	DENV4		PLASMA	PCR	OUCRU	2010-08-23	16:48:00
PP22799	110	303	DENGUE VIRAL LOAD	174991	COPIES/ML	PLASMA	PCR	OUCRU	2010-08-24	04:48:00
PP22799	110	303	DENGUE SEROTYPE	DENV4		PLASMA	PCR	OUCRU	2010-08-24	04:48:00
PP22799	110	304	DENGUE VIRAL LOAD	99281	COPIES/ML	PLASMA	PCR	OUCRU	2010-08-24	16:50:00
PP22799	110	304	DENGUE SEROTYPE	DENV4		PLASMA	PCR	OUCRU	2010-08-24	16:50:00
PP22799	110	305	DENGUE VIRAL LOAD	111423	COPIES/ML	PLASMA	PCR	OUCRU	2010-08-25	04:53:00
PP22799	110	305	DENGUE SEROTYPE	DENV4		PLASMA	PCR	OUCRU	2010-08-25	04:53:00
PP22799	110	306	DENGUE VIRAL LOAD	28927	COPIES/ML	PLASMA	PCR	OUCRU	2010-08-25	16:57:00
PP22799	110	306	DENGUE SEROTYPE	DENV4		PLASMA	PCR	OUCRU	2010-08-25	16:57:00
PP22799	110	307	DENGUE VIRAL LOAD	6335	COPIES/ML	PLASMA	PCR	OUCRU	2010-08-26	04:57:00
PP22799	110	307	DENGUE SEROTYPE	DENV4		PLASMA	PCR	OUCRU	2010-08-26	04:57:00
PP22799	110	308	DENGUE VIRAL LOAD	4985	COPIES/ML	PLASMA	PCR	OUCRU	2010-08-26	16:45:00
PP22799	110	308	DENGUE SEROTYPE	DENV4		PLASMA	PCR	OUCRU	2010-08-26	16:45:00
PP22799	110	309	DENGUE VIRAL LOAD	<720	COPIES/ML	PLASMA	PCR	OUCRU	2010-08-27	04:47:00
PP22799	110	309	DENGUE SEROTYPE	DENV4		PLASMA	PCR	OUCRU	2010-08-27	04:47:00
PP22799	110	310	DENGUE VIRAL LOAD	<720	COPIES/ML	PLASMA	PCR	OUCRU	2010-08-27	16:52:00
PP22799	110	310	DENGUE SEROTYPE	DENV4		PLASMA	PCR	OUCRU	2010-08-27	16:52:00
PP22799	110	311	DENGUE VIRAL LOAD	<720	COPIES/ML	PLASMA	PCR	OUCRU	2010-08-28	04:57:00
PP22799	110	311	DENGUE SEROTYPE	DENV4		PLASMA	PCR	OUCRU	2010-08-28	04:57:00
PP22799	110	312	DENGUE VIRAL LOAD	<720	COPIES/ML	PLASMA	PCR	OUCRU	2010-08-28	17:00:00
PP22799	110	312	DENGUE SEROTYPE	DENV4		PLASMA	PCR	OUCRU	2010-08-28	17:00:00
PP22799	110	313	DENGUE VIRAL LOAD	<720	COPIES/ML	PLASMA	PCR	OUCRU	2010-08-29	06:23:00
PP22799	110	313	DENGUE SEROTYPE	DENV4		PLASMA	PCR	OUCRU	2010-08-29	06:23:00
PP22799	110	314	DENGUE VIRAL LOAD	<720	COPIES/ML	PLASMA	PCR	OUCRU	2010-09-06	09:38:00
PP22799	110	314	DENGUE SEROTYPE	DENV4		PLASMA	PCR	OUCRU	2010-09-06	09:38:00
PP22799	111	301	DENGUE VIRAL LOAD	656395750	COPIES/ML	PLASMA	PCR	OUCRU	2010-08-23	17:18:00
PP22799	111	301	DENGUE SEROTYPE	DENV1		PLASMA	PCR	OUCRU	2010-08-23	17:18:00
PP22799	111	303	DENGUE VIRAL LOAD	2757005000	COPIES/ML	PLASMA	PCR	OUCRU	2010-08-24	05:17:00
PP22799	111	303	DENGUE SEROTYPE	DENV1		PLASMA	PCR	OUCRU	2010-08-24	05:17:00
PP22799	111	304	DENGUE VIRAL LOAD	678537500	COPIES/ML	PLASMA	PCR	OUCRU	2010-08-24	17:25:00
PP22799	111	304	DENGUE SEROTYPE	DENV1		PLASMA	PCR	OUCRU	2010-08-24	17:25:00
PP22799	111	305	DENGUE VIRAL LOAD	242845000	COPIES/ML	PLASMA	PCR	OUCRU	2010-08-25	05:28:00
PP22799	111	305	DENGUE SEROTYPE	DENV1		PLASMA	PCR	OUCRU	2010-08-25	05:28:00
PP22799	111	306	DENGUE VIRAL LOAD	77853250	COPIES/ML	PLASMA	PCR	OUCRU	2010-08-25	17:23:00
PP22799	111	306	DENGUE SEROTYPE	DENV1		PLASMA	PCR	OUCRU	2010-08-25	17:23:00
PP22799	111	307	DENGUE VIRAL LOAD	31641275	COPIES/ML	PLASMA	PCR	OUCRU	2010-08-26	05:27:00
PP22799	111	307	DENGUE SEROTYPE	DENV1		PLASMA	PCR	OUCRU	2010-08-26	05:27:00
PP22799	111	308	DENGUE VIRAL LOAD	1842765	COPIES/ML	PLASMA	PCR	OUCRU	2010-08-26	17:21:00
PP22799	111	308	DENGUE SEROTYPE	DENV1		PLASMA	PCR	OUCRU	2010-08-26	17:21:00
PP22799	111	309	DENGUE VIRAL LOAD	56711	COPIES/ML	PLASMA	PCR	OUCRU	2010-08-27	05:22:00
PP22799	111	309	DENGUE SEROTYPE	DENV1		PLASMA	PCR	OUCRU	2010-08-27	05:22:00
PP22799	111	310	DENGUE VIRAL LOAD	18499	COPIES/ML	PLASMA	PCR	OUCRU	2010-08-27	17:27:00
PP22799	111	310	DENGUE SEROTYPE	DENV1		PLASMA	PCR	OUCRU	2010-08-27	17:27:00
PP22799	111	311	DENGUE VIRAL LOAD	7642	COPIES/ML	PLASMA	PCR	OUCRU	2010-08-28	05:18:00
PP22799	111	311	DENGUE SEROTYPE	DENV1		PLASMA	PCR	OUCRU	2010-08-28	05:18:00
PP22799	111	312	DENGUE VIRAL LOAD	3136	COPIES/ML	PLASMA	PCR	OUCRU	2010-08-28	17:32:00
PP22799	111	312	DENGUE SEROTYPE	DENV1		PLASMA	PCR	OUCRU	2010-08-28	17:32:00
PP22799	111	313	DENGUE VIRAL LOAD	1721	COPIES/ML	PLASMA	PCR	OUCRU	2010-08-29	06:38:00
PP22799	111	313	DENGUE SEROTYPE	DENV1		PLASMA	PCR	OUCRU	2010-08-29	06:38:00
PP22799	111	314	DENGUE VIRAL LOAD	<357	COPIES/ML	PLASMA	PCR	OUCRU	2010-09-06	09:05:00
PP22799	111	314	DENGUE SEROTYPE	DENV1		PLASMA	PCR	OUCRU	2010-09-06	09:05:00
PP22799	112	301	DENGUE VIRAL LOAD	36783875	COPIES/ML	PLASMA	PCR	OUCRU	2010-08-26	12:48:00
PP22799	112	301	DENGUE SEROTYPE	DENV2		PLASMA	PCR	OUCRU	2010-08-26	12:48:00
PP22799	112	303	DENGUE VIRAL LOAD	40855100	COPIES/ML	PLASMA	PCR	OUCRU	2010-08-27	00:48:00
PP22799	112	303	DENGUE SEROTYPE	DENV2		PLASMA	PCR	OUCRU	2010-08-27	00:48:00
PP22799	112	304	DENGUE VIRAL LOAD	40212275	COPIES/ML	PLASMA	PCR	OUCRU	2010-08-27	12:58:00
PP22799	112	304	DENGUE SEROTYPE	DENV2		PLASMA	PCR	OUCRU	2010-08-27	12:58:00
PP22799	112	305	DENGUE VIRAL LOAD	7428200	COPIES/ML	PLASMA	PCR	OUCRU	2010-08-28	00:49:00
PP22799	112	305	DENGUE SEROTYPE	DENV2		PLASMA	PCR	OUCRU	2010-08-28	00:49:00
PP22799	112	306	DENGUE VIRAL LOAD	287129	COPIES/ML	PLASMA	PCR	OUCRU	2010-08-28	12:57:00
PP22799	112	306	DENGUE SEROTYPE	DENV2		PLASMA	PCR	OUCRU	2010-08-28	12:57:00
PP22799	112	307	DENGUE VIRAL LOAD	23570	COPIES/ML	PLASMA	PCR	OUCRU	2010-08-29	01:00:00
PP22799	112	307	DENGUE SEROTYPE	DENV2		PLASMA	PCR	OUCRU	2010-08-29	01:00:00
PP22799	112	308	DENGUE VIRAL LOAD	5107	COPIES/ML	PLASMA	PCR	OUCRU	2010-08-29	12:47:00
PP22799	112	308	DENGUE SEROTYPE	DENV2		PLASMA	PCR	OUCRU	2010-08-29	12:47:00
PP22799	112	309	DENGUE VIRAL LOAD	3236	COPIES/ML	PLASMA	PCR	OUCRU	2010-08-30	00:47:00
PP22799	112	309	DENGUE SEROTYPE	DENV2		PLASMA	PCR	OUCRU	2010-08-30	00:47:00
PP22799	112	310	DENGUE VIRAL LOAD	1279	COPIES/ML	PLASMA	PCR	OUCRU	2010-08-30	12:55:00
PP22799	112	310	DENGUE SEROTYPE	DENV2		PLASMA	PCR	OUCRU	2010-08-30	12:55:00
PP22799	112	311	DENGUE VIRAL LOAD	1007	COPIES/ML	PLASMA	PCR	OUCRU	2010-08-31	00:56:00
PP22799	112	311	DENGUE SEROTYPE	DENV2		PLASMA	PCR	OUCRU	2010-08-31	00:56:00
PP22799	112	312	DENGUE VIRAL LOAD	492	COPIES/ML	PLASMA	PCR	OUCRU	2010-08-31	12:57:00
PP22799	112	312	DENGUE SEROTYPE	DENV2		PLASMA	PCR	OUCRU	2010-08-31	12:57:00
PP22799	112	313	DENGUE VIRAL LOAD	297	COPIES/ML	PLASMA	PCR	OUCRU	2010-09-01	05:23:00
PP22799	112	313	DENGUE SEROTYPE	DENV2		PLASMA	PCR	OUCRU	2010-09-01	05:23:00
PP22799	112	314	DENGUE VIRAL LOAD	<72	COPIES/ML	PLASMA	PCR	OUCRU	2010-09-08	10:27:00
PP22799	112	314	DENGUE SEROTYPE	DENV2		PLASMA	PCR	OUCRU	2010-09-08	10:27:00
PP22799	113	301	DENGUE VIRAL LOAD	48283300	COPIES/ML	PLASMA	PCR	OUCRU	2010-08-26	18:02:00
PP22799	113	301	DENGUE SEROTYPE	DENV1		PLASMA	PCR	OUCRU	2010-08-26	18:02:00
PP22799	113	303	DENGUE VIRAL LOAD	16213475	COPIES/ML	PLASMA	PCR	OUCRU	2010-08-27	06:01:00
PP22799	113	303	DENGUE SEROTYPE	DENV1		PLASMA	PCR	OUCRU	2010-08-27	06:01:00
PP22799	113	304	DENGUE VIRAL LOAD	3942660	COPIES/ML	PLASMA	PCR	OUCRU	2010-08-27	17:42:00
PP22799	113	304	DENGUE SEROTYPE	DENV1		PLASMA	PCR	OUCRU	2010-08-27	17:42:00
PP22799	113	305	DENGUE VIRAL LOAD	3106988	COPIES/ML	PLASMA	PCR	OUCRU	2010-08-28	05:41:00
PP22799	113	305	DENGUE SEROTYPE	DENV1		PLASMA	PCR	OUCRU	2010-08-28	05:41:00
PP22799	113	306	DENGUE VIRAL LOAD	279272	COPIES/ML	PLASMA	PCR	OUCRU	2010-08-28	17:56:00
PP22799	113	306	DENGUE SEROTYPE	DENV1		PLASMA	PCR	OUCRU	2010-08-28	17:56:00
PP22799	113	307	DENGUE VIRAL LOAD	38355	COPIES/ML	PLASMA	PCR	OUCRU	2010-08-29	05:58:00
PP22799	113	307	DENGUE SEROTYPE	DENV1		PLASMA	PCR	OUCRU	2010-08-29	05:58:00
PP22799	113	308	DENGUE VIRAL LOAD	8500	COPIES/ML	PLASMA	PCR	OUCRU	2010-08-29	17:55:00
PP22799	113	308	DENGUE SEROTYPE	DENV1		PLASMA	PCR	OUCRU	2010-08-29	17:55:00
PP22799	113	309	DENGUE VIRAL LOAD	6543	COPIES/ML	PLASMA	PCR	OUCRU	2010-08-30	05:58:00
PP22799	113	309	DENGUE SEROTYPE	DENV1		PLASMA	PCR	OUCRU	2010-08-30	05:58:00
PP22799	113	310	DENGUE VIRAL LOAD	1807	COPIES/ML	PLASMA	PCR	OUCRU	2010-08-30	17:57:00
PP22799	113	310	DENGUE SEROTYPE	DENV1		PLASMA	PCR	OUCRU	2010-08-30	17:57:00
PP22799	113	311	DENGUE VIRAL LOAD	1507	COPIES/ML	PLASMA	PCR	OUCRU	2010-08-31	05:46:00
PP22799	113	311	DENGUE SEROTYPE	DENV1		PLASMA	PCR	OUCRU	2010-08-31	05:46:00
PP22799	113	312	DENGUE VIRAL LOAD	<357	COPIES/ML	PLASMA	PCR	OUCRU	2010-08-31	17:58:00
PP22799	113	312	DENGUE SEROTYPE	DENV1		PLASMA	PCR	OUCRU	2010-08-31	17:58:00
PP22799	113	313	DENGUE VIRAL LOAD	<357	COPIES/ML	PLASMA	PCR	OUCRU	2010-09-01	05:41:00
PP22799	113	313	DENGUE SEROTYPE	DENV1		PLASMA	PCR	OUCRU	2010-09-01	05:41:00
PP22799	113	314	DENGUE VIRAL LOAD	<357	COPIES/ML	PLASMA	PCR	OUCRU	2010-09-08	08:44:00
PP22799	113	314	DENGUE SEROTYPE	DENV1		PLASMA	PCR	OUCRU	2010-09-08	08:44:00
PP22799	114	301	DENGUE VIRAL LOAD	10999450000	COPIES/ML	PLASMA	PCR	OUCRU	2010-08-28	18:55:00
PP22799	114	301	DENGUE SEROTYPE	DENV1		PLASMA	PCR	OUCRU	2010-08-28	18:55:00
PP22799	114	303	DENGUE VIRAL LOAD	8071025000	COPIES/ML	PLASMA	PCR	OUCRU	2010-08-29	06:53:00
PP22799	114	303	DENGUE SEROTYPE	DENV1		PLASMA	PCR	OUCRU	2010-08-29	06:53:00
PP22799	114	304	DENGUE VIRAL LOAD	3592677500	COPIES/ML	PLASMA	PCR	OUCRU	2010-08-29	18:48:00
PP22799	114	304	DENGUE SEROTYPE	DENV1		PLASMA	PCR	OUCRU	2010-08-29	18:48:00
PP22799	114	305	DENGUE VIRAL LOAD	234988250	COPIES/ML	PLASMA	PCR	OUCRU	2010-08-30	06:44:00
PP22799	114	305	DENGUE SEROTYPE	DENV1		PLASMA	PCR	OUCRU	2010-08-30	06:44:00
PP22799	114	306	DENGUE VIRAL LOAD	31855550	COPIES/ML	PLASMA	PCR	OUCRU	2010-08-30	18:58:00
PP22799	114	306	DENGUE SEROTYPE	DENV1		PLASMA	PCR	OUCRU	2010-08-30	18:58:00
PP22799	114	307	DENGUE VIRAL LOAD	12713650	COPIES/ML	PLASMA	PCR	OUCRU	2010-08-31	06:44:00
PP22799	114	307	DENGUE SEROTYPE	DENV1		PLASMA	PCR	OUCRU	2010-08-31	06:44:00
PP22799	114	308	DENGUE VIRAL LOAD	3428400	COPIES/ML	PLASMA	PCR	OUCRU	2010-08-31	18:48:00
PP22799	114	308	DENGUE SEROTYPE	DENV1		PLASMA	PCR	OUCRU	2010-08-31	18:48:00
PP22799	114	309	DENGUE VIRAL LOAD	828530	COPIES/ML	PLASMA	PCR	OUCRU	2010-09-01	06:54:00
PP22799	114	309	DENGUE SEROTYPE	DENV1		PLASMA	PCR	OUCRU	2010-09-01	06:54:00
PP22799	114	310	DENGUE VIRAL LOAD	166420	COPIES/ML	PLASMA	PCR	OUCRU	2010-09-01	18:47:00
PP22799	114	310	DENGUE SEROTYPE	DENV1		PLASMA	PCR	OUCRU	2010-09-01	18:47:00
PP22799	114	311	DENGUE VIRAL LOAD	54354	COPIES/ML	PLASMA	PCR	OUCRU	2010-09-02	06:46:00
PP22799	114	311	DENGUE SEROTYPE	DENV1		PLASMA	PCR	OUCRU	2010-09-02	06:46:00
PP22799	114	312	DENGUE VIRAL LOAD	15714	COPIES/ML	PLASMA	PCR	OUCRU	2010-09-02	18:56:00
PP22799	114	312	DENGUE SEROTYPE	DENV1		PLASMA	PCR	OUCRU	2010-09-02	18:56:00
PP22799	114	313	DENGUE VIRAL LOAD	14999	COPIES/ML	PLASMA	PCR	OUCRU	2010-09-03	05:48:00
PP22799	114	313	DENGUE SEROTYPE	DENV1		PLASMA	PCR	OUCRU	2010-09-03	05:48:00
PP22799	114	314	DENGUE VIRAL LOAD	<357	COPIES/ML	PLASMA	PCR	OUCRU	2010-09-10	11:02:00
PP22799	114	314	DENGUE SEROTYPE	DENV1		PLASMA	PCR	OUCRU	2010-09-10	11:02:00
PP22799	115	301	DENGUE VIRAL LOAD	77139000	COPIES/ML	PLASMA	PCR	OUCRU	2010-08-31	11:28:00
PP22799	115	301	DENGUE SEROTYPE	DENV2		PLASMA	PCR	OUCRU	2010-08-31	11:28:00
PP22799	115	302	DENGUE VIRAL LOAD	5485440	COPIES/ML	PLASMA	PCR	OUCRU	2010-08-31	23:24:00
PP22799	115	302	DENGUE SEROTYPE	DENV2		PLASMA	PCR	OUCRU	2010-08-31	23:24:00
PP22799	115	303	DENGUE VIRAL LOAD	4378353	COPIES/ML	PLASMA	PCR	OUCRU	2010-09-01	11:25:00
PP22799	115	303	DENGUE SEROTYPE	DENV2		PLASMA	PCR	OUCRU	2010-09-01	11:25:00
PP22799	115	304	DENGUE VIRAL LOAD	1564208	COPIES/ML	PLASMA	PCR	OUCRU	2010-09-01	23:20:00
PP22799	115	304	DENGUE SEROTYPE	DENV2		PLASMA	PCR	OUCRU	2010-09-01	23:20:00
PP22799	115	305	DENGUE VIRAL LOAD	485690	COPIES/ML	PLASMA	PCR	OUCRU	2010-09-02	11:25:00
PP22799	115	305	DENGUE SEROTYPE	DENV2		PLASMA	PCR	OUCRU	2010-09-02	11:25:00
PP22799	115	306	DENGUE VIRAL LOAD	88567	COPIES/ML	PLASMA	PCR	OUCRU	2010-09-02	23:27:00
PP22799	115	306	DENGUE SEROTYPE	DENV2		PLASMA	PCR	OUCRU	2010-09-02	23:27:00
PP22799	115	307	DENGUE VIRAL LOAD	26784	COPIES/ML	PLASMA	PCR	OUCRU	2010-09-03	11:28:00
PP22799	115	307	DENGUE SEROTYPE	DENV2		PLASMA	PCR	OUCRU	2010-09-03	11:28:00
PP22799	115	308	DENGUE VIRAL LOAD	4535	COPIES/ML	PLASMA	PCR	OUCRU	2010-09-03	23:20:00
PP22799	115	308	DENGUE SEROTYPE	DENV2		PLASMA	PCR	OUCRU	2010-09-03	23:20:00
PP22799	115	309	DENGUE VIRAL LOAD	4264	COPIES/ML	PLASMA	PCR	OUCRU	2010-09-04	11:22:00
PP22799	115	309	DENGUE SEROTYPE	DENV2		PLASMA	PCR	OUCRU	2010-09-04	11:22:00
PP22799	115	310	DENGUE VIRAL LOAD	1764	COPIES/ML	PLASMA	PCR	OUCRU	2010-09-04	23:15:00
PP22799	115	310	DENGUE SEROTYPE	DENV2		PLASMA	PCR	OUCRU	2010-09-04	23:15:00
PP22799	115	311	DENGUE VIRAL LOAD	1786	COPIES/ML	PLASMA	PCR	OUCRU	2010-09-05	11:29:00
PP22799	115	311	DENGUE SEROTYPE	DENV2		PLASMA	PCR	OUCRU	2010-09-05	11:29:00
PP22799	115	312	DENGUE VIRAL LOAD	532	COPIES/ML	PLASMA	PCR	OUCRU	2010-09-05	23:30:00
PP22799	115	312	DENGUE SEROTYPE	DENV2		PLASMA	PCR	OUCRU	2010-09-05	23:30:00
PP22799	115	313	DENGUE VIRAL LOAD	721	COPIES/ML	PLASMA	PCR	OUCRU	2010-09-06	08:17:00
PP22799	115	313	DENGUE SEROTYPE	DENV2		PLASMA	PCR	OUCRU	2010-09-06	08:17:00
PP22799	115	314	DENGUE VIRAL LOAD	<72	COPIES/ML	PLASMA	PCR	OUCRU	2010-09-13	10:18:00
PP22799	115	314	DENGUE SEROTYPE	DENV2		PLASMA	PCR	OUCRU	2010-09-13	10:18:00
PP22799	116	301	DENGUE VIRAL LOAD	42855000000	COPIES/ML	PLASMA	PCR	OUCRU	2010-09-01	11:44:00
PP22799	116	301	DENGUE SEROTYPE	DENV1		PLASMA	PCR	OUCRU	2010-09-01	11:44:00
PP22799	116	302	DENGUE VIRAL LOAD	66853800000	COPIES/ML	PLASMA	PCR	OUCRU	2010-09-01	23:37:00
PP22799	116	302	DENGUE SEROTYPE	DENV1		PLASMA	PCR	OUCRU	2010-09-01	23:37:00
PP22799	116	303	DENGUE VIRAL LOAD	72853500000	COPIES/ML	PLASMA	PCR	OUCRU	2010-09-02	11:45:00
PP22799	116	303	DENGUE SEROTYPE	DENV1		PLASMA	PCR	OUCRU	2010-09-02	11:45:00
PP22799	116	304	DENGUE VIRAL LOAD	127000000000	COPIES/ML	PLASMA	PCR	OUCRU	2010-09-02	23:47:00
PP22799	116	304	DENGUE SEROTYPE	DENV1		PLASMA	PCR	OUCRU	2010-09-02	23:47:00
PP22799	116	305	DENGUE VIRAL LOAD	125000000000	COPIES/ML	PLASMA	PCR	OUCRU	2010-09-03	11:45:00
PP22799	116	305	DENGUE SEROTYPE	DENV1		PLASMA	PCR	OUCRU	2010-09-03	11:45:00
PP22799	116	306	DENGUE VIRAL LOAD	45783425000	COPIES/ML	PLASMA	PCR	OUCRU	2010-09-03	23:47:00
PP22799	116	306	DENGUE SEROTYPE	DENV1		PLASMA	PCR	OUCRU	2010-09-03	23:47:00
PP22799	116	307	DENGUE VIRAL LOAD	12356525000	COPIES/ML	PLASMA	PCR	OUCRU	2010-09-04	11:37:00
PP22799	116	307	DENGUE SEROTYPE	DENV1		PLASMA	PCR	OUCRU	2010-09-04	11:37:00
PP22799	116	308	DENGUE VIRAL LOAD	12285100	COPIES/ML	PLASMA	PCR	OUCRU	2010-09-04	23:35:00
PP22799	116	308	DENGUE SEROTYPE	DENV1		PLASMA	PCR	OUCRU	2010-09-04	23:35:00
PP22799	116	309	DENGUE VIRAL LOAD	1142800	COPIES/ML	PLASMA	PCR	OUCRU	2010-09-05	11:48:00
PP22799	116	309	DENGUE SEROTYPE	DENV1		PLASMA	PCR	OUCRU	2010-09-05	11:48:00
PP22799	116	310	DENGUE VIRAL LOAD	312127	COPIES/ML	PLASMA	PCR	OUCRU	2010-09-05	23:46:00
PP22799	116	310	DENGUE SEROTYPE	DENV1		PLASMA	PCR	OUCRU	2010-09-05	23:46:00
PP22799	116	311	DENGUE VIRAL LOAD	156421	COPIES/ML	PLASMA	PCR	OUCRU	2010-09-06	11:48:00
PP22799	116	311	DENGUE SEROTYPE	DENV1		PLASMA	PCR	OUCRU	2010-09-06	11:48:00
PP22799	116	312	DENGUE VIRAL LOAD	117137	COPIES/ML	PLASMA	PCR	OUCRU	2010-09-06	23:52:00
PP22799	116	312	DENGUE SEROTYPE	DENV1		PLASMA	PCR	OUCRU	2010-09-06	23:52:00
PP22799	116	313	DENGUE VIRAL LOAD	85710	COPIES/ML	PLASMA	PCR	OUCRU	2010-09-07	06:14:00
PP22799	116	313	DENGUE SEROTYPE	DENV1		PLASMA	PCR	OUCRU	2010-09-07	06:14:00
PP22799	116	314	DENGUE VIRAL LOAD	<357	COPIES/ML	PLASMA	PCR	OUCRU	2010-09-14	08:12:00
PP22799	116	314	DENGUE SEROTYPE	DENV1		PLASMA	PCR	OUCRU	2010-09-14	08:12:00
PP22799	117	301	DENGUE VIRAL LOAD	175705500	COPIES/ML	PLASMA	PCR	OUCRU	2010-09-08	10:49:00
PP22799	117	301	DENGUE SEROTYPE	DENV2		PLASMA	PCR	OUCRU	2010-09-08	10:49:00
PP22799	117	302	DENGUE VIRAL LOAD	40497975	COPIES/ML	PLASMA	PCR	OUCRU	2010-09-08	22:56:00
PP22799	117	302	DENGUE SEROTYPE	DENV2		PLASMA	PCR	OUCRU	2010-09-08	22:56:00
PP22799	117	303	DENGUE VIRAL LOAD	98566500	COPIES/ML	PLASMA	PCR	OUCRU	2010-09-09	10:53:00
PP22799	117	303	DENGUE SEROTYPE	DENV2		PLASMA	PCR	OUCRU	2010-09-09	10:53:00
PP22799	117	304	DENGUE VIRAL LOAD	87852750	COPIES/ML	PLASMA	PCR	OUCRU	2010-09-09	22:58:00
PP22799	117	304	DENGUE SEROTYPE	DENV2		PLASMA	PCR	OUCRU	2010-09-09	22:58:00
PP22799	117	305	DENGUE VIRAL LOAD	130707750	COPIES/ML	PLASMA	PCR	OUCRU	2010-09-10	10:53:00
PP22799	117	305	DENGUE SEROTYPE	DENV2		PLASMA	PCR	OUCRU	2010-09-10	10:53:00
PP22799	117	306	DENGUE VIRAL LOAD	13999300	COPIES/ML	PLASMA	PCR	OUCRU	2010-09-10	22:50:00
PP22799	117	306	DENGUE SEROTYPE	DENV2		PLASMA	PCR	OUCRU	2010-09-10	22:50:00
PP22799	117	307	DENGUE VIRAL LOAD	665681	COPIES/ML	PLASMA	PCR	OUCRU	2010-09-11	10:55:00
PP22799	117	307	DENGUE SEROTYPE	DENV2		PLASMA	PCR	OUCRU	2010-09-11	10:55:00
PP22799	117	308	DENGUE VIRAL LOAD	80710	COPIES/ML	PLASMA	PCR	OUCRU	2010-09-11	22:52:00
PP22799	117	308	DENGUE SEROTYPE	DENV2		PLASMA	PCR	OUCRU	2010-09-11	22:52:00
PP22799	117	309	DENGUE VIRAL LOAD	6878	COPIES/ML	PLASMA	PCR	OUCRU	2010-09-12	10:54:00
PP22799	117	309	DENGUE SEROTYPE	DENV2		PLASMA	PCR	OUCRU	2010-09-12	10:54:00
PP22799	117	310	DENGUE VIRAL LOAD	10214	COPIES/ML	PLASMA	PCR	OUCRU	2010-09-12	22:57:00
PP22799	117	310	DENGUE SEROTYPE	DENV2		PLASMA	PCR	OUCRU	2010-09-12	22:57:00
PP22799	117	311	DENGUE VIRAL LOAD	9000	COPIES/ML	PLASMA	PCR	OUCRU	2010-09-13	11:00:00
PP22799	117	311	DENGUE SEROTYPE	DENV2		PLASMA	PCR	OUCRU	2010-09-13	11:00:00
PP22799	117	312	DENGUE VIRAL LOAD	384	COPIES/ML	PLASMA	PCR	OUCRU	2010-09-13	22:50:00
PP22799	117	312	DENGUE SEROTYPE	DENV2		PLASMA	PCR	OUCRU	2010-09-13	22:50:00
PP22799	117	313	DENGUE VIRAL LOAD	1243	COPIES/ML	PLASMA	PCR	OUCRU	2010-09-14	07:58:00
PP22799	117	313	DENGUE SEROTYPE	DENV2		PLASMA	PCR	OUCRU	2010-09-14	07:58:00
PP22799	117	314	DENGUE VIRAL LOAD	<72	COPIES/ML	PLASMA	PCR	OUCRU	2010-09-21	13:45:00
PP22799	117	314	DENGUE SEROTYPE	DENV2		PLASMA	PCR	OUCRU	2010-09-21	13:45:00
PP22799	118	301	DENGUE VIRAL LOAD	33426900000	COPIES/ML	PLASMA	PCR	OUCRU	2010-09-08	18:24:00
PP22799	118	301	DENGUE SEROTYPE	DENV1		PLASMA	PCR	OUCRU	2010-09-08	18:24:00
PP22799	118	303	DENGUE VIRAL LOAD	37783825000	COPIES/ML	PLASMA	PCR	OUCRU	2010-09-09	06:28:00
PP22799	118	303	DENGUE SEROTYPE	DENV1		PLASMA	PCR	OUCRU	2010-09-09	06:28:00
PP22799	118	304	DENGUE VIRAL LOAD	111000000000	COPIES/ML	PLASMA	PCR	OUCRU	2010-09-09	18:24:00
PP22799	118	304	DENGUE SEROTYPE	DENV1		PLASMA	PCR	OUCRU	2010-09-09	18:24:00
PP22799	118	305	DENGUE VIRAL LOAD	28427150000	COPIES/ML	PLASMA	PCR	OUCRU	2010-09-10	06:23:00
PP22799	118	305	DENGUE SEROTYPE	DENV1		PLASMA	PCR	OUCRU	2010-09-10	06:23:00
PP22799	118	306	DENGUE VIRAL LOAD	3414115000	COPIES/ML	PLASMA	PCR	OUCRU	2010-09-10	18:17:00
PP22799	118	306	DENGUE SEROTYPE	DENV1		PLASMA	PCR	OUCRU	2010-09-10	18:17:00
PP22799	118	307	DENGUE VIRAL LOAD	385695000	COPIES/ML	PLASMA	PCR	OUCRU	2010-09-11	06:23:00
PP22799	118	307	DENGUE SEROTYPE	DENV1		PLASMA	PCR	OUCRU	2010-09-11	06:23:00
PP22799	118	308	DENGUE VIRAL LOAD	1471355	COPIES/ML	PLASMA	PCR	OUCRU	2010-09-11	18:25:00
PP22799	118	308	DENGUE SEROTYPE	DENV1		PLASMA	PCR	OUCRU	2010-09-11	18:25:00
PP22799	118	309	DENGUE VIRAL LOAD	1778483	COPIES/ML	PLASMA	PCR	OUCRU	2010-09-12	06:28:00
PP22799	118	309	DENGUE SEROTYPE	DENV1		PLASMA	PCR	OUCRU	2010-09-12	06:28:00
PP22799	118	310	DENGUE VIRAL LOAD	373553	COPIES/ML	PLASMA	PCR	OUCRU	2010-09-12	18:27:00
PP22799	118	310	DENGUE SEROTYPE	DENV1		PLASMA	PCR	OUCRU	2010-09-12	18:27:00
PP22799	118	311	DENGUE VIRAL LOAD	326412	COPIES/ML	PLASMA	PCR	OUCRU	2010-09-13	06:26:00
PP22799	118	311	DENGUE SEROTYPE	DENV1		PLASMA	PCR	OUCRU	2010-09-13	06:26:00
PP22799	118	312	DENGUE VIRAL LOAD	136422	COPIES/ML	PLASMA	PCR	OUCRU	2010-09-13	18:24:00
PP22799	118	312	DENGUE SEROTYPE	DENV1		PLASMA	PCR	OUCRU	2010-09-13	18:24:00
PP22799	118	313	DENGUE VIRAL LOAD	118566	COPIES/ML	PLASMA	PCR	OUCRU	2010-09-14	07:09:00
PP22799	118	313	DENGUE SEROTYPE	DENV1		PLASMA	PCR	OUCRU	2010-09-14	07:09:00
PP22799	118	314	DENGUE VIRAL LOAD	<357	COPIES/ML	PLASMA	PCR	OUCRU	2010-09-22	09:41:00
PP22799	118	314	DENGUE SEROTYPE	DENV1		PLASMA	PCR	OUCRU	2010-09-22	09:41:00
PP22799	119	301	DENGUE VIRAL LOAD	233600000	COPIES/ML	PLASMA	PCR	OUCRU	2010-09-09	09:06:00
PP22799	119	301	DENGUE SEROTYPE	DENV4		PLASMA	PCR	OUCRU	2010-09-09	09:06:00
PP22799	119	302	DENGUE VIRAL LOAD	1571000000	COPIES/ML	PLASMA	PCR	OUCRU	2010-09-09	21:13:00
PP22799	119	302	DENGUE SEROTYPE	DENV4		PLASMA	PCR	OUCRU	2010-09-09	21:13:00
PP22799	119	303	DENGUE VIRAL LOAD	701400000	COPIES/ML	PLASMA	PCR	OUCRU	2010-09-10	09:06:00
PP22799	119	303	DENGUE SEROTYPE	DENV4		PLASMA	PCR	OUCRU	2010-09-10	09:06:00
PP22799	119	304	DENGUE VIRAL LOAD	90710000	COPIES/ML	PLASMA	PCR	OUCRU	2010-09-10	21:12:00
PP22799	119	304	DENGUE SEROTYPE	DENV4		PLASMA	PCR	OUCRU	2010-09-10	21:12:00
PP22799	119	305	DENGUE VIRAL LOAD	2914000	COPIES/ML	PLASMA	PCR	OUCRU	2010-09-11	09:09:00
PP22799	119	305	DENGUE SEROTYPE	DENV4		PLASMA	PCR	OUCRU	2010-09-11	09:09:00
PP22799	119	306	DENGUE VIRAL LOAD	357800	COPIES/ML	PLASMA	PCR	OUCRU	2010-09-11	21:07:00
PP22799	119	306	DENGUE SEROTYPE	DENV4		PLASMA	PCR	OUCRU	2010-09-11	21:07:00
PP22799	119	307	DENGUE VIRAL LOAD	<720	COPIES/ML	PLASMA	PCR	OUCRU	2010-09-12	09:15:00
PP22799	119	307	DENGUE SEROTYPE	DENV4		PLASMA	PCR	OUCRU	2010-09-12	09:15:00
PP22799	119	308	DENGUE VIRAL LOAD	<720	COPIES/ML	PLASMA	PCR	OUCRU	2010-09-12	21:08:00
PP22799	119	308	DENGUE SEROTYPE	DENV4		PLASMA	PCR	OUCRU	2010-09-12	21:08:00
PP22799	119	309	DENGUE VIRAL LOAD	<720	COPIES/ML	PLASMA	PCR	OUCRU	2010-09-13	09:12:00
PP22799	119	309	DENGUE SEROTYPE	DENV4		PLASMA	PCR	OUCRU	2010-09-13	09:12:00
PP22799	119	310	DENGUE VIRAL LOAD	<720	COPIES/ML	PLASMA	PCR	OUCRU	2010-09-13	21:07:00
PP22799	119	310	DENGUE SEROTYPE	DENV4		PLASMA	PCR	OUCRU	2010-09-13	21:07:00
PP22799	119	311	DENGUE VIRAL LOAD	<720	COPIES/ML	PLASMA	PCR	OUCRU	2010-09-14	09:12:00
PP22799	119	311	DENGUE SEROTYPE	DENV4		PLASMA	PCR	OUCRU	2010-09-14	09:12:00
PP22799	119	312	DENGUE VIRAL LOAD	<720	COPIES/ML	PLASMA	PCR	OUCRU	2010-09-14	21:11:00
PP22799	119	312	DENGUE SEROTYPE	DENV4		PLASMA	PCR	OUCRU	2010-09-14	21:11:00
PP22799	119	313	DENGUE VIRAL LOAD	<720	COPIES/ML	PLASMA	PCR	OUCRU	2010-09-15	08:34:00
PP22799	119	313	DENGUE SEROTYPE	DENV4		PLASMA	PCR	OUCRU	2010-09-15	08:34:00
PP22799	119	314	DENGUE VIRAL LOAD	<720	COPIES/ML	PLASMA	PCR	OUCRU	2010-09-24	15:46:00
PP22799	119	314	DENGUE SEROTYPE	DENV4		PLASMA	PCR	OUCRU	2010-09-24	15:46:00
PP22799	120	301	DENGUE VIRAL LOAD	814200000	COPIES/ML	PLASMA	PCR	OUCRU	2010-09-11	09:45:00
PP22799	120	301	DENGUE SEROTYPE	DENV1		PLASMA	PCR	OUCRU	2010-09-11	09:45:00
PP22799	120	302	DENGUE VIRAL LOAD	892800000	COPIES/ML	PLASMA	PCR	OUCRU	2010-09-11	21:57:00
PP22799	120	302	DENGUE SEROTYPE	DENV1		PLASMA	PCR	OUCRU	2010-09-11	21:57:00
PP22799	120	303	DENGUE VIRAL LOAD	442800000	COPIES/ML	PLASMA	PCR	OUCRU	2010-09-12	09:54:00
PP22799	120	303	DENGUE SEROTYPE	DENV1		PLASMA	PCR	OUCRU	2010-09-12	09:54:00
PP22799	120	304	DENGUE VIRAL LOAD	165000000	COPIES/ML	PLASMA	PCR	OUCRU	2010-09-12	21:57:00
PP22799	120	304	DENGUE SEROTYPE	DENV1		PLASMA	PCR	OUCRU	2010-09-12	21:57:00
PP22799	120	305	DENGUE VIRAL LOAD	64850000	COPIES/ML	PLASMA	PCR	OUCRU	2010-09-13	09:57:00
PP22799	120	305	DENGUE SEROTYPE	DENV1		PLASMA	PCR	OUCRU	2010-09-13	09:57:00
PP22799	120	306	DENGUE VIRAL LOAD	31710000	COPIES/ML	PLASMA	PCR	OUCRU	2010-09-13	21:50:00
PP22799	120	306	DENGUE SEROTYPE	DENV1		PLASMA	PCR	OUCRU	2010-09-13	21:50:00
PP22799	120	307	DENGUE VIRAL LOAD	14000000	COPIES/ML	PLASMA	PCR	OUCRU	2010-09-14	09:57:00
PP22799	120	307	DENGUE SEROTYPE	DENV1		PLASMA	PCR	OUCRU	2010-09-14	09:57:00
PP22799	120	308	DENGUE VIRAL LOAD	694300	COPIES/ML	PLASMA	PCR	OUCRU	2010-09-14	21:56:00
PP22799	120	308	DENGUE SEROTYPE	DENV1		PLASMA	PCR	OUCRU	2010-09-14	21:56:00
PP22799	120	309	DENGUE VIRAL LOAD	20500	COPIES/ML	PLASMA	PCR	OUCRU	2010-09-15	09:55:00
PP22799	120	309	DENGUE SEROTYPE	DENV1		PLASMA	PCR	OUCRU	2010-09-15	09:55:00
PP22799	120	310	DENGUE VIRAL LOAD	11710	COPIES/ML	PLASMA	PCR	OUCRU	2010-09-15	21:57:00
PP22799	120	310	DENGUE SEROTYPE	DENV1		PLASMA	PCR	OUCRU	2010-09-15	21:57:00
PP22799	120	311	DENGUE VIRAL LOAD	3478	COPIES/ML	PLASMA	PCR	OUCRU	2010-09-16	09:55:00
PP22799	120	311	DENGUE SEROTYPE	DENV1		PLASMA	PCR	OUCRU	2010-09-16	09:55:00
PP22799	120	312	DENGUE VIRAL LOAD	1043	COPIES/ML	PLASMA	PCR	OUCRU	2010-09-16	21:58:00
PP22799	120	312	DENGUE SEROTYPE	DENV1		PLASMA	PCR	OUCRU	2010-09-16	21:58:00
PP22799	120	313	DENGUE VIRAL LOAD	1129	COPIES/ML	PLASMA	PCR	OUCRU	2010-09-17	06:34:00
PP22799	120	313	DENGUE SEROTYPE	DENV1		PLASMA	PCR	OUCRU	2010-09-17	06:34:00
PP22799	201	301	DENGUE VIRAL LOAD	253600000	COPIES/ML	PLASMA	PCR	OUCRU	2010-10-02	08:39:00
PP22799	201	301	DENGUE SEROTYPE	DENV1		PLASMA	PCR	OUCRU	2010-10-02	08:39:00
PP22799	201	302	DENGUE VIRAL LOAD	103600000	COPIES/ML	PLASMA	PCR	OUCRU	2010-10-02	20:36:00
PP22799	201	302	DENGUE SEROTYPE	DENV1		PLASMA	PCR	OUCRU	2010-10-02	20:36:00
PP22799	201	303	DENGUE VIRAL LOAD	32360000	COPIES/ML	PLASMA	PCR	OUCRU	2010-10-03	08:40:00
PP22799	201	303	DENGUE SEROTYPE	DENV1		PLASMA	PCR	OUCRU	2010-10-03	08:40:00
PP22799	201	304	DENGUE VIRAL LOAD	3686000	COPIES/ML	PLASMA	PCR	OUCRU	2010-10-03	20:42:00
PP22799	201	304	DENGUE SEROTYPE	DENV1		PLASMA	PCR	OUCRU	2010-10-03	20:42:00
PP22799	201	305	DENGUE VIRAL LOAD	7928	COPIES/ML	PLASMA	PCR	OUCRU	2010-10-04	08:35:00
PP22799	201	305	DENGUE SEROTYPE	DENV1		PLASMA	PCR	OUCRU	2010-10-04	08:35:00
PP22799	201	306	DENGUE VIRAL LOAD	5071	COPIES/ML	PLASMA	PCR	OUCRU	2010-10-04	20:43:00
PP22799	201	306	DENGUE SEROTYPE	DENV1		PLASMA	PCR	OUCRU	2010-10-04	20:43:00
PP22799	201	307	DENGUE VIRAL LOAD	620.7	COPIES/ML	PLASMA	PCR	OUCRU	2010-10-05	08:41:00
PP22799	201	307	DENGUE SEROTYPE	DENV1		PLASMA	PCR	OUCRU	2010-10-05	08:41:00
PP22799	201	308	DENGUE VIRAL LOAD	645	COPIES/ML	PLASMA	PCR	OUCRU	2010-10-05	20:42:00
PP22799	201	308	DENGUE SEROTYPE	DENV1		PLASMA	PCR	OUCRU	2010-10-05	20:42:00
PP22799	201	309	DENGUE VIRAL LOAD	<357	COPIES/ML	PLASMA	PCR	OUCRU	2010-10-06	08:39:00
PP22799	201	309	DENGUE SEROTYPE	DENV1		PLASMA	PCR	OUCRU	2010-10-06	08:39:00
PP22799	201	310	DENGUE VIRAL LOAD	<357	COPIES/ML	PLASMA	PCR	OUCRU	2010-10-06	20:42:00
PP22799	201	310	DENGUE SEROTYPE	DENV1		PLASMA	PCR	OUCRU	2010-10-06	20:42:00
PP22799	201	311	DENGUE VIRAL LOAD	<357	COPIES/ML	PLASMA	PCR	OUCRU	2010-10-07	08:44:00
PP22799	201	311	DENGUE SEROTYPE	DENV1		PLASMA	PCR	OUCRU	2010-10-07	08:44:00
PP22799	201	312	DENGUE VIRAL LOAD	<357	COPIES/ML	PLASMA	PCR	OUCRU	2010-10-07	20:42:00
PP22799	201	312	DENGUE SEROTYPE	DENV1		PLASMA	PCR	OUCRU	2010-10-07	20:42:00
PP22799	201	313	DENGUE VIRAL LOAD	<357	COPIES/ML	PLASMA	PCR	OUCRU	2010-10-08	08:11:00
PP22799	201	313	DENGUE SEROTYPE	DENV1		PLASMA	PCR	OUCRU	2010-10-08	08:11:00
PP22799	201	314	DENGUE VIRAL LOAD	<357	COPIES/ML	PLASMA	PCR	OUCRU	2010-10-15	10:33:00
PP22799	201	314	DENGUE SEROTYPE	DENV1		PLASMA	PCR	OUCRU	2010-10-15	10:33:00
PP22799	202	301	DENGUE VIRAL LOAD	107900000	COPIES/ML	PLASMA	PCR	OUCRU	2010-10-02	10:06:00
PP22799	202	301	DENGUE SEROTYPE	DENV2		PLASMA	PCR	OUCRU	2010-10-02	10:06:00
PP22799	202	302	DENGUE VIRAL LOAD	56780000	COPIES/ML	PLASMA	PCR	OUCRU	2010-10-02	21:58:00
PP22799	202	302	DENGUE SEROTYPE	DENV2		PLASMA	PCR	OUCRU	2010-10-02	21:58:00
PP22799	202	303	DENGUE VIRAL LOAD	52070000	COPIES/ML	PLASMA	PCR	OUCRU	2010-10-03	10:11:00
PP22799	202	303	DENGUE SEROTYPE	DENV2		PLASMA	PCR	OUCRU	2010-10-03	10:11:00
PP22799	202	304	DENGUE VIRAL LOAD	8928000	COPIES/ML	PLASMA	PCR	OUCRU	2010-10-03	22:08:00
PP22799	202	304	DENGUE SEROTYPE	DENV2		PLASMA	PCR	OUCRU	2010-10-03	22:08:00
PP22799	202	305	DENGUE VIRAL LOAD	7857000	COPIES/ML	PLASMA	PCR	OUCRU	2010-10-04	09:51:00
PP22799	202	305	DENGUE SEROTYPE	DENV2		PLASMA	PCR	OUCRU	2010-10-04	09:51:00
PP22799	202	306	DENGUE VIRAL LOAD	4286000	COPIES/ML	PLASMA	PCR	OUCRU	2010-10-04	21:46:00
PP22799	202	306	DENGUE SEROTYPE	DENV2		PLASMA	PCR	OUCRU	2010-10-04	21:46:00
PP22799	202	307	DENGUE VIRAL LOAD	1900000	COPIES/ML	PLASMA	PCR	OUCRU	2010-10-05	09:47:00
PP22799	202	307	DENGUE SEROTYPE	DENV2		PLASMA	PCR	OUCRU	2010-10-05	09:47:00
PP22799	202	308	DENGUE VIRAL LOAD	48710	COPIES/ML	PLASMA	PCR	OUCRU	2010-10-05	21:52:00
PP22799	202	308	DENGUE SEROTYPE	DENV2		PLASMA	PCR	OUCRU	2010-10-05	21:52:00
PP22799	202	309	DENGUE VIRAL LOAD	710.7	COPIES/ML	PLASMA	PCR	OUCRU	2010-10-06	09:57:00
PP22799	202	309	DENGUE SEROTYPE	DENV2		PLASMA	PCR	OUCRU	2010-10-06	09:57:00
PP22799	202	310	DENGUE VIRAL LOAD	<72	COPIES/ML	PLASMA	PCR	OUCRU	2010-10-06	21:57:00
PP22799	202	310	DENGUE SEROTYPE	DENV2		PLASMA	PCR	OUCRU	2010-10-06	21:57:00
PP22799	202	311	DENGUE VIRAL LOAD	<72	COPIES/ML	PLASMA	PCR	OUCRU	2010-10-07	09:54:00
PP22799	202	311	DENGUE SEROTYPE	DENV2		PLASMA	PCR	OUCRU	2010-10-07	09:54:00
PP22799	202	312	DENGUE VIRAL LOAD	<72	COPIES/ML	PLASMA	PCR	OUCRU	2010-10-07	21:57:00
PP22799	202	312	DENGUE SEROTYPE	DENV2		PLASMA	PCR	OUCRU	2010-10-07	21:57:00
PP22799	202	313	DENGUE VIRAL LOAD	<72	COPIES/ML	PLASMA	PCR	OUCRU	2010-10-08	08:27:00
PP22799	202	313	DENGUE SEROTYPE	DENV2		PLASMA	PCR	OUCRU	2010-10-08	08:27:00
PP22799	202	314	DENGUE VIRAL LOAD	<72	COPIES/ML	PLASMA	PCR	OUCRU	2010-10-15	13:41:00
PP22799	202	314	DENGUE SEROTYPE	DENV2		PLASMA	PCR	OUCRU	2010-10-15	13:41:00
PP22799	203	301	DENGUE VIRAL LOAD	7285000000	COPIES/ML	PLASMA	PCR	OUCRU	2010-10-04	10:56:00
PP22799	203	301	DENGUE SEROTYPE	DENV1		PLASMA	PCR	OUCRU	2010-10-04	10:56:00
PP22799	203	302	DENGUE VIRAL LOAD	2478000000	COPIES/ML	PLASMA	PCR	OUCRU	2010-10-04	22:45:00
PP22799	203	302	DENGUE SEROTYPE	DENV1		PLASMA	PCR	OUCRU	2010-10-04	22:45:00
PP22799	203	303	DENGUE VIRAL LOAD	9928000	COPIES/ML	PLASMA	PCR	OUCRU	2010-10-05	10:57:00
PP22799	203	303	DENGUE SEROTYPE	DENV1		PLASMA	PCR	OUCRU	2010-10-05	10:57:00
PP22799	203	304	DENGUE VIRAL LOAD	24210	COPIES/ML	PLASMA	PCR	OUCRU	2010-10-05	22:56:00
PP22799	203	304	DENGUE SEROTYPE	DENV1		PLASMA	PCR	OUCRU	2010-10-05	22:56:00
PP22799	203	305	DENGUE VIRAL LOAD	11210	COPIES/ML	PLASMA	PCR	OUCRU	2010-10-06	10:52:00
PP22799	203	305	DENGUE SEROTYPE	DENV1		PLASMA	PCR	OUCRU	2010-10-06	10:52:00
PP22799	203	306	DENGUE VIRAL LOAD	5214	COPIES/ML	PLASMA	PCR	OUCRU	2010-10-06	22:50:00
PP22799	203	306	DENGUE SEROTYPE	DENV1		PLASMA	PCR	OUCRU	2010-10-06	22:50:00
PP22799	203	307	DENGUE VIRAL LOAD	3071	COPIES/ML	PLASMA	PCR	OUCRU	2010-10-07	10:52:00
PP22799	203	307	DENGUE SEROTYPE	DENV1		PLASMA	PCR	OUCRU	2010-10-07	10:52:00
PP22799	203	308	DENGUE VIRAL LOAD	1343	COPIES/ML	PLASMA	PCR	OUCRU	2010-10-07	22:49:00
PP22799	203	308	DENGUE SEROTYPE	DENV1		PLASMA	PCR	OUCRU	2010-10-07	22:49:00
PP22799	203	309	DENGUE VIRAL LOAD	1071	COPIES/ML	PLASMA	PCR	OUCRU	2010-10-08	10:58:00
PP22799	203	309	DENGUE SEROTYPE	DENV1		PLASMA	PCR	OUCRU	2010-10-08	10:58:00
PP22799	203	310	DENGUE VIRAL LOAD	<357	COPIES/ML	PLASMA	PCR	OUCRU	2010-10-08	22:57:00
PP22799	203	310	DENGUE SEROTYPE	DENV1		PLASMA	PCR	OUCRU	2010-10-08	22:57:00
PP22799	203	311	DENGUE VIRAL LOAD	430	COPIES/ML	PLASMA	PCR	OUCRU	2010-10-09	10:55:00
PP22799	203	311	DENGUE SEROTYPE	DENV1		PLASMA	PCR	OUCRU	2010-10-09	10:55:00
PP22799	203	312	DENGUE VIRAL LOAD	588.5	COPIES/ML	PLASMA	PCR	OUCRU	2010-10-09	22:52:00
PP22799	203	312	DENGUE SEROTYPE	DENV1		PLASMA	PCR	OUCRU	2010-10-09	22:52:00
PP22799	203	313	DENGUE VIRAL LOAD	535.7	COPIES/ML	PLASMA	PCR	OUCRU	2010-10-10	09:40:00
PP22799	203	313	DENGUE SEROTYPE	DENV1		PLASMA	PCR	OUCRU	2010-10-10	09:40:00
PP22799	203	314	DENGUE VIRAL LOAD	<357	COPIES/ML	PLASMA	PCR	OUCRU	2010-10-18	09:15:00
PP22799	203	314	DENGUE SEROTYPE	DENV1		PLASMA	PCR	OUCRU	2010-10-18	09:15:00
PP22799	204	301	DENGUE VIRAL LOAD	407800000	COPIES/ML	PLASMA	PCR	OUCRU	2010-10-08	16:58:00
PP22799	204	301	DENGUE SEROTYPE	DENV1		PLASMA	PCR	OUCRU	2010-10-08	16:58:00
PP22799	204	303	DENGUE VIRAL LOAD	377100000	COPIES/ML	PLASMA	PCR	OUCRU	2010-10-09	04:58:00
PP22799	204	303	DENGUE SEROTYPE	DENV1		PLASMA	PCR	OUCRU	2010-10-09	04:58:00
PP22799	204	304	DENGUE VIRAL LOAD	212800000	COPIES/ML	PLASMA	PCR	OUCRU	2010-10-09	16:48:00
PP22799	204	304	DENGUE SEROTYPE	DENV1		PLASMA	PCR	OUCRU	2010-10-09	16:48:00
PP22799	204	305	DENGUE VIRAL LOAD	49640000	COPIES/ML	PLASMA	PCR	OUCRU	2010-10-10	04:53:00
PP22799	204	305	DENGUE SEROTYPE	DENV1		PLASMA	PCR	OUCRU	2010-10-10	04:53:00
PP22799	204	306	DENGUE VIRAL LOAD	13790000	COPIES/ML	PLASMA	PCR	OUCRU	2010-10-10	16:45:00
PP22799	204	306	DENGUE SEROTYPE	DENV1		PLASMA	PCR	OUCRU	2010-10-10	16:45:00
PP22799	204	307	DENGUE VIRAL LOAD	531400	COPIES/ML	PLASMA	PCR	OUCRU	2010-10-11	04:53:00
PP22799	204	307	DENGUE SEROTYPE	DENV1		PLASMA	PCR	OUCRU	2010-10-11	04:53:00
PP22799	204	308	DENGUE VIRAL LOAD	12430	COPIES/ML	PLASMA	PCR	OUCRU	2010-10-11	16:57:00
PP22799	204	308	DENGUE SEROTYPE	DENV1		PLASMA	PCR	OUCRU	2010-10-11	16:57:00
PP22799	204	309	DENGUE VIRAL LOAD	2600	COPIES/ML	PLASMA	PCR	OUCRU	2010-10-12	04:58:00
PP22799	204	309	DENGUE SEROTYPE	DENV1		PLASMA	PCR	OUCRU	2010-10-12	04:58:00
PP22799	204	310	DENGUE VIRAL LOAD	1814	COPIES/ML	PLASMA	PCR	OUCRU	2010-10-12	16:58:00
PP22799	204	310	DENGUE SEROTYPE	DENV1		PLASMA	PCR	OUCRU	2010-10-12	16:58:00
PP22799	204	311	DENGUE VIRAL LOAD	1586	COPIES/ML	PLASMA	PCR	OUCRU	2010-10-13	04:54:00
PP22799	204	311	DENGUE SEROTYPE	DENV1		PLASMA	PCR	OUCRU	2010-10-13	04:54:00
PP22799	204	312	DENGUE VIRAL LOAD	<357	COPIES/ML	PLASMA	PCR	OUCRU	2010-10-13	16:58:00
PP22799	204	312	DENGUE SEROTYPE	DENV1		PLASMA	PCR	OUCRU	2010-10-13	16:58:00
PP22799	204	313	DENGUE VIRAL LOAD	471.4	COPIES/ML	PLASMA	PCR	OUCRU	2010-10-14	07:09:00
PP22799	204	313	DENGUE SEROTYPE	DENV1		PLASMA	PCR	OUCRU	2010-10-14	07:09:00
PP22799	204	314	DENGUE VIRAL LOAD	<357	COPIES/ML	PLASMA	PCR	OUCRU	2010-10-22	08:43:00
PP22799	204	314	DENGUE SEROTYPE	DENV1		PLASMA	PCR	OUCRU	2010-10-22	08:43:00
PP22799	205	301	DENGUE VIRAL LOAD	1229000000	COPIES/ML	PLASMA	PCR	OUCRU	2010-10-08	17:19:00
PP22799	205	301	DENGUE SEROTYPE	DENV1		PLASMA	PCR	OUCRU	2010-10-08	17:19:00
PP22799	205	303	DENGUE VIRAL LOAD	750000000	COPIES/ML	PLASMA	PCR	OUCRU	2010-10-09	05:28:00
PP22799	205	303	DENGUE SEROTYPE	DENV1		PLASMA	PCR	OUCRU	2010-10-09	05:28:00
PP22799	205	304	DENGUE VIRAL LOAD	95710000	COPIES/ML	PLASMA	PCR	OUCRU	2010-10-09	17:22:00
PP22799	205	304	DENGUE SEROTYPE	DENV1		PLASMA	PCR	OUCRU	2010-10-09	17:22:00
PP22799	205	305	DENGUE VIRAL LOAD	59280	COPIES/ML	PLASMA	PCR	OUCRU	2010-10-10	05:25:00
PP22799	205	305	DENGUE SEROTYPE	DENV1		PLASMA	PCR	OUCRU	2010-10-10	05:25:00
PP22799	205	306	DENGUE VIRAL LOAD	3557	COPIES/ML	PLASMA	PCR	OUCRU	2010-10-10	17:25:00
PP22799	205	306	DENGUE SEROTYPE	DENV1		PLASMA	PCR	OUCRU	2010-10-10	17:25:00
PP22799	205	307	DENGUE VIRAL LOAD	2971	COPIES/ML	PLASMA	PCR	OUCRU	2010-10-11	05:23:00
PP22799	205	307	DENGUE SEROTYPE	DENV1		PLASMA	PCR	OUCRU	2010-10-11	05:23:00
PP22799	205	308	DENGUE VIRAL LOAD	2007	COPIES/ML	PLASMA	PCR	OUCRU	2010-10-11	17:26:00
PP22799	205	308	DENGUE SEROTYPE	DENV1		PLASMA	PCR	OUCRU	2010-10-11	17:26:00
PP22799	205	309	DENGUE VIRAL LOAD	964.2	COPIES/ML	PLASMA	PCR	OUCRU	2010-10-12	05:29:00
PP22799	205	309	DENGUE SEROTYPE	DENV1		PLASMA	PCR	OUCRU	2010-10-12	05:29:00
PP22799	205	310	DENGUE VIRAL LOAD	800	COPIES/ML	PLASMA	PCR	OUCRU	2010-10-12	17:28:00
PP22799	205	310	DENGUE SEROTYPE	DENV1		PLASMA	PCR	OUCRU	2010-10-12	17:28:00
PP22799	205	311	DENGUE VIRAL LOAD	<357	COPIES/ML	PLASMA	PCR	OUCRU	2010-10-13	05:28:00
PP22799	205	311	DENGUE SEROTYPE	DENV1		PLASMA	PCR	OUCRU	2010-10-13	05:28:00
PP22799	205	312	DENGUE VIRAL LOAD	404.3	COPIES/ML	PLASMA	PCR	OUCRU	2010-10-13	17:27:00
PP22799	205	312	DENGUE SEROTYPE	DENV1		PLASMA	PCR	OUCRU	2010-10-13	17:27:00
PP22799	205	313	DENGUE VIRAL LOAD	<357	COPIES/ML	PLASMA	PCR	OUCRU	2010-10-14	07:12:00
PP22799	205	313	DENGUE SEROTYPE	DENV1		PLASMA	PCR	OUCRU	2010-10-14	07:12:00
PP22799	205	314	DENGUE VIRAL LOAD	<357	COPIES/ML	PLASMA	PCR	OUCRU	2010-10-20	14:54:00
PP22799	205	314	DENGUE SEROTYPE	DENV1		PLASMA	PCR	OUCRU	2010-10-20	14:54:00
PP22799	206	301	DENGUE VIRAL LOAD	155700000	COPIES/ML	PLASMA	PCR	OUCRU	2010-10-11	16:27:00
PP22799	206	301	DENGUE SEROTYPE	DENV2		PLASMA	PCR	OUCRU	2010-10-11	16:27:00
PP22799	206	303	DENGUE VIRAL LOAD	55350000	COPIES/ML	PLASMA	PCR	OUCRU	2010-10-12	04:28:00
PP22799	206	303	DENGUE SEROTYPE	DENV2		PLASMA	PCR	OUCRU	2010-10-12	04:28:00
PP22799	206	304	DENGUE VIRAL LOAD	28280000	COPIES/ML	PLASMA	PCR	OUCRU	2010-10-12	16:27:00
PP22799	206	304	DENGUE SEROTYPE	DENV2		PLASMA	PCR	OUCRU	2010-10-12	16:27:00
PP22799	206	305	DENGUE VIRAL LOAD	21360000	COPIES/ML	PLASMA	PCR	OUCRU	2010-10-13	04:28:00
PP22799	206	305	DENGUE SEROTYPE	DENV2		PLASMA	PCR	OUCRU	2010-10-13	04:28:00
PP22799	206	306	DENGUE VIRAL LOAD	4857000	COPIES/ML	PLASMA	PCR	OUCRU	2010-10-13	16:15:00
PP22799	206	306	DENGUE SEROTYPE	DENV2		PLASMA	PCR	OUCRU	2010-10-13	16:15:00
PP22799	206	307	DENGUE VIRAL LOAD	584300	COPIES/ML	PLASMA	PCR	OUCRU	2010-10-14	04:27:00
PP22799	206	307	DENGUE SEROTYPE	DENV2		PLASMA	PCR	OUCRU	2010-10-14	04:27:00
PP22799	206	308	DENGUE VIRAL LOAD	12210	COPIES/ML	PLASMA	PCR	OUCRU	2010-10-14	16:27:00
PP22799	206	308	DENGUE SEROTYPE	DENV2		PLASMA	PCR	OUCRU	2010-10-14	16:27:00
PP22799	206	309	DENGUE VIRAL LOAD	2207	COPIES/ML	PLASMA	PCR	OUCRU	2010-10-15	04:27:00
PP22799	206	309	DENGUE SEROTYPE	DENV2		PLASMA	PCR	OUCRU	2010-10-15	04:27:00
PP22799	206	310	DENGUE VIRAL LOAD	1550	COPIES/ML	PLASMA	PCR	OUCRU	2010-10-15	16:24:00
PP22799	206	310	DENGUE SEROTYPE	DENV2		PLASMA	PCR	OUCRU	2010-10-15	16:24:00
PP22799	206	311	DENGUE VIRAL LOAD	1171	COPIES/ML	PLASMA	PCR	OUCRU	2010-10-16	04:25:00
PP22799	206	311	DENGUE SEROTYPE	DENV2		PLASMA	PCR	OUCRU	2010-10-16	04:25:00
PP22799	206	312	DENGUE VIRAL LOAD	1186	COPIES/ML	PLASMA	PCR	OUCRU	2010-10-16	16:26:00
PP22799	206	312	DENGUE SEROTYPE	DENV2		PLASMA	PCR	OUCRU	2010-10-16	16:26:00
PP22799	206	313	DENGUE VIRAL LOAD	116.4	COPIES/ML	PLASMA	PCR	OUCRU	2010-10-17	08:08:00
PP22799	206	313	DENGUE SEROTYPE	DENV2		PLASMA	PCR	OUCRU	2010-10-17	08:08:00
PP22799	206	314	DENGUE VIRAL LOAD	<72	COPIES/ML	PLASMA	PCR	OUCRU	2010-10-25	08:36:00
PP22799	206	314	DENGUE SEROTYPE	DENV2		PLASMA	PCR	OUCRU	2010-10-25	08:36:00
PP22799	207	301	DENGUE VIRAL LOAD	1678000000	COPIES/ML	PLASMA	PCR	OUCRU	2010-10-13	15:28:00
PP22799	207	301	DENGUE SEROTYPE	DENV2		PLASMA	PCR	OUCRU	2010-10-13	15:28:00
PP22799	207	303	DENGUE VIRAL LOAD	1114000000	COPIES/ML	PLASMA	PCR	OUCRU	2010-10-14	03:26:00
PP22799	207	303	DENGUE SEROTYPE	DENV2		PLASMA	PCR	OUCRU	2010-10-14	03:26:00
PP22799	207	304	DENGUE VIRAL LOAD	400000000	COPIES/ML	PLASMA	PCR	OUCRU	2010-10-14	15:28:00
PP22799	207	304	DENGUE SEROTYPE	DENV2		PLASMA	PCR	OUCRU	2010-10-14	15:28:00
PP22799	207	305	DENGUE VIRAL LOAD	34640000	COPIES/ML	PLASMA	PCR	OUCRU	2010-10-15	03:27:00
PP22799	207	305	DENGUE SEROTYPE	DENV2		PLASMA	PCR	OUCRU	2010-10-15	03:27:00
PP22799	207	306	DENGUE VIRAL LOAD	15000000	COPIES/ML	PLASMA	PCR	OUCRU	2010-10-15	15:22:00
PP22799	207	306	DENGUE SEROTYPE	DENV2		PLASMA	PCR	OUCRU	2010-10-15	15:22:00
PP22799	207	307	DENGUE VIRAL LOAD	2421000	COPIES/ML	PLASMA	PCR	OUCRU	2010-10-16	03:26:00
PP22799	207	307	DENGUE SEROTYPE	DENV2		PLASMA	PCR	OUCRU	2010-10-16	03:26:00
PP22799	207	308	DENGUE VIRAL LOAD	21280	COPIES/ML	PLASMA	PCR	OUCRU	2010-10-16	15:22:00
PP22799	207	308	DENGUE SEROTYPE	DENV2		PLASMA	PCR	OUCRU	2010-10-16	15:22:00
PP22799	207	309	DENGUE VIRAL LOAD	5035	COPIES/ML	PLASMA	PCR	OUCRU	2010-10-17	03:28:00
PP22799	207	309	DENGUE SEROTYPE	DENV2		PLASMA	PCR	OUCRU	2010-10-17	03:28:00
PP22799	207	310	DENGUE VIRAL LOAD	914.2	COPIES/ML	PLASMA	PCR	OUCRU	2010-10-17	15:27:00
PP22799	207	310	DENGUE SEROTYPE	DENV2		PLASMA	PCR	OUCRU	2010-10-17	15:27:00
PP22799	207	311	DENGUE VIRAL LOAD	907.1	COPIES/ML	PLASMA	PCR	OUCRU	2010-10-18	03:28:00
PP22799	207	311	DENGUE SEROTYPE	DENV2		PLASMA	PCR	OUCRU	2010-10-18	03:28:00
PP22799	207	312	DENGUE VIRAL LOAD	643.5	COPIES/ML	PLASMA	PCR	OUCRU	2010-10-18	15:27:00
PP22799	207	312	DENGUE SEROTYPE	DENV2		PLASMA	PCR	OUCRU	2010-10-18	15:27:00
PP22799	207	313	DENGUE VIRAL LOAD	259.3	COPIES/ML	PLASMA	PCR	OUCRU	2010-10-19	06:38:00
PP22799	207	313	DENGUE SEROTYPE	DENV2		PLASMA	PCR	OUCRU	2010-10-19	06:38:00
PP22799	207	314	DENGUE VIRAL LOAD	<72	COPIES/ML	PLASMA	PCR	OUCRU	2010-10-26	10:13:00
PP22799	207	314	DENGUE SEROTYPE	DENV2		PLASMA	PCR	OUCRU	2010-10-26	10:13:00
PP22799	208	301	DENGUE VIRAL LOAD	42210	COPIES/ML	PLASMA	PCR	OUCRU	2010-10-14	10:28:00
PP22799	208	301	DENGUE SEROTYPE	DENV1		PLASMA	PCR	OUCRU	2010-10-14	10:28:00
PP22799	208	302	DENGUE VIRAL LOAD	36360	COPIES/ML	PLASMA	PCR	OUCRU	2010-10-14	22:27:00
PP22799	208	302	DENGUE SEROTYPE	DENV1		PLASMA	PCR	OUCRU	2010-10-14	22:27:00
PP22799	208	303	DENGUE VIRAL LOAD	14360	COPIES/ML	PLASMA	PCR	OUCRU	2010-10-15	10:28:00
PP22799	208	303	DENGUE SEROTYPE	DENV1		PLASMA	PCR	OUCRU	2010-10-15	10:28:00
PP22799	208	304	DENGUE VIRAL LOAD	7214	COPIES/ML	PLASMA	PCR	OUCRU	2010-10-15	22:28:00
PP22799	208	304	DENGUE SEROTYPE	DENV1		PLASMA	PCR	OUCRU	2010-10-15	22:28:00
PP22799	208	305	DENGUE VIRAL LOAD	5500	COPIES/ML	PLASMA	PCR	OUCRU	2010-10-16	10:25:00
PP22799	208	305	DENGUE SEROTYPE	DENV1		PLASMA	PCR	OUCRU	2010-10-16	10:25:00
PP22799	208	306	DENGUE VIRAL LOAD	1643	COPIES/ML	PLASMA	PCR	OUCRU	2010-10-16	22:25:00
PP22799	208	306	DENGUE SEROTYPE	DENV1		PLASMA	PCR	OUCRU	2010-10-16	22:25:00
PP22799	208	307	DENGUE VIRAL LOAD	1193	COPIES/ML	PLASMA	PCR	OUCRU	2010-10-17	10:27:00
PP22799	208	307	DENGUE SEROTYPE	DENV1		PLASMA	PCR	OUCRU	2010-10-17	10:27:00
PP22799	208	308	DENGUE VIRAL LOAD	764.2	COPIES/ML	PLASMA	PCR	OUCRU	2010-10-17	22:27:00
PP22799	208	308	DENGUE SEROTYPE	DENV1		PLASMA	PCR	OUCRU	2010-10-17	22:27:00
PP22799	208	309	DENGUE VIRAL LOAD	<357	COPIES/ML	PLASMA	PCR	OUCRU	2010-10-18	10:26:00
PP22799	208	309	DENGUE SEROTYPE	DENV1		PLASMA	PCR	OUCRU	2010-10-18	10:26:00
PP22799	208	310	DENGUE VIRAL LOAD	<357	COPIES/ML	PLASMA	PCR	OUCRU	2010-10-18	22:25:00
PP22799	208	310	DENGUE SEROTYPE	DENV1		PLASMA	PCR	OUCRU	2010-10-18	22:25:00
PP22799	208	311	DENGUE VIRAL LOAD	<357	COPIES/ML	PLASMA	PCR	OUCRU	2010-10-19	10:29:00
PP22799	208	311	DENGUE SEROTYPE	DENV1		PLASMA	PCR	OUCRU	2010-10-19	10:29:00
PP22799	208	312	DENGUE VIRAL LOAD	<357	COPIES/ML	PLASMA	PCR	OUCRU	2010-10-19	22:25:00
PP22799	208	312	DENGUE SEROTYPE	DENV1		PLASMA	PCR	OUCRU	2010-10-19	22:25:00
PP22799	208	313	DENGUE VIRAL LOAD	<357	COPIES/ML	PLASMA	PCR	OUCRU	2010-10-20	07:57:00
PP22799	208	313	DENGUE SEROTYPE	DENV1		PLASMA	PCR	OUCRU	2010-10-20	07:57:00
PP22799	208	314	DENGUE VIRAL LOAD	<357	COPIES/ML	PLASMA	PCR	OUCRU	2010-10-27	11:24:00
PP22799	208	314	DENGUE SEROTYPE	DENV1		PLASMA	PCR	OUCRU	2010-10-27	11:24:00
PP22799	209	301	DENGUE VIRAL LOAD	327800000	COPIES/ML	PLASMA	PCR	OUCRU	2010-10-20	09:24:00
PP22799	209	301	DENGUE SEROTYPE	DENV1		PLASMA	PCR	OUCRU	2010-10-20	09:24:00
PP22799	209	302	DENGUE VIRAL LOAD	176400000	COPIES/ML	PLASMA	PCR	OUCRU	2010-10-20	21:27:00
PP22799	209	302	DENGUE SEROTYPE	DENV1		PLASMA	PCR	OUCRU	2010-10-20	21:27:00
PP22799	209	303	DENGUE VIRAL LOAD	60500000	COPIES/ML	PLASMA	PCR	OUCRU	2010-10-21	09:27:00
PP22799	209	303	DENGUE SEROTYPE	DENV1		PLASMA	PCR	OUCRU	2010-10-21	09:27:00
PP22799	209	304	DENGUE VIRAL LOAD	20210000	COPIES/ML	PLASMA	PCR	OUCRU	2010-10-21	21:22:00
PP22799	209	304	DENGUE SEROTYPE	DENV1		PLASMA	PCR	OUCRU	2010-10-21	21:22:00
PP22799	209	305	DENGUE VIRAL LOAD	6935000	COPIES/ML	PLASMA	PCR	OUCRU	2010-10-22	09:22:00
PP22799	209	305	DENGUE SEROTYPE	DENV1		PLASMA	PCR	OUCRU	2010-10-22	09:22:00
PP22799	209	306	DENGUE VIRAL LOAD	1921000	COPIES/ML	PLASMA	PCR	OUCRU	2010-10-22	21:25:00
PP22799	209	306	DENGUE SEROTYPE	DENV1		PLASMA	PCR	OUCRU	2010-10-22	21:25:00
PP22799	209	307	DENGUE VIRAL LOAD	102100	COPIES/ML	PLASMA	PCR	OUCRU	2010-10-23	09:26:00
PP22799	209	307	DENGUE SEROTYPE	DENV1		PLASMA	PCR	OUCRU	2010-10-23	09:26:00
PP22799	209	308	DENGUE VIRAL LOAD	7928	COPIES/ML	PLASMA	PCR	OUCRU	2010-10-23	21:27:00
PP22799	209	308	DENGUE SEROTYPE	DENV1		PLASMA	PCR	OUCRU	2010-10-23	21:27:00
PP22799	209	309	DENGUE VIRAL LOAD	4893	COPIES/ML	PLASMA	PCR	OUCRU	2010-10-24	09:24:00
PP22799	209	309	DENGUE SEROTYPE	DENV1		PLASMA	PCR	OUCRU	2010-10-24	09:24:00
PP22799	209	310	DENGUE VIRAL LOAD	3086	COPIES/ML	PLASMA	PCR	OUCRU	2010-10-24	21:25:00
PP22799	209	310	DENGUE SEROTYPE	DENV1		PLASMA	PCR	OUCRU	2010-10-24	21:25:00
PP22799	209	311	DENGUE VIRAL LOAD	785.7	COPIES/ML	PLASMA	PCR	OUCRU	2010-10-25	09:20:00
PP22799	209	311	DENGUE SEROTYPE	DENV1		PLASMA	PCR	OUCRU	2010-10-25	09:20:00
PP22799	209	312	DENGUE VIRAL LOAD	<357	COPIES/ML	PLASMA	PCR	OUCRU	2010-10-25	21:17:00
PP22799	209	312	DENGUE SEROTYPE	DENV1		PLASMA	PCR	OUCRU	2010-10-25	21:17:00
PP22799	209	313	DENGUE VIRAL LOAD	<357	COPIES/ML	PLASMA	PCR	OUCRU	2010-10-26	08:11:00
PP22799	209	313	DENGUE SEROTYPE	DENV1		PLASMA	PCR	OUCRU	2010-10-26	08:11:00
PP22799	209	314	DENGUE VIRAL LOAD	<357	COPIES/ML	PLASMA	PCR	OUCRU	2010-11-02	10:23:00
PP22799	209	314	DENGUE SEROTYPE	DENV1		PLASMA	PCR	OUCRU	2010-11-02	10:23:00
PP22799	210	301	DENGUE VIRAL LOAD	1000000000	COPIES/ML	PLASMA	PCR	OUCRU	2010-10-20	09:50:00
PP22799	210	301	DENGUE SEROTYPE	DENV1		PLASMA	PCR	OUCRU	2010-10-20	09:50:00
PP22799	210	302	DENGUE VIRAL LOAD	362800000	COPIES/ML	PLASMA	PCR	OUCRU	2010-10-20	21:57:00
PP22799	210	302	DENGUE SEROTYPE	DENV1		PLASMA	PCR	OUCRU	2010-10-20	21:57:00
PP22799	210	303	DENGUE VIRAL LOAD	112100000	COPIES/ML	PLASMA	PCR	OUCRU	2010-10-21	09:56:00
PP22799	210	303	DENGUE SEROTYPE	DENV1		PLASMA	PCR	OUCRU	2010-10-21	09:56:00
PP22799	210	304	DENGUE VIRAL LOAD	21280000	COPIES/ML	PLASMA	PCR	OUCRU	2010-10-21	21:56:00
PP22799	210	304	DENGUE SEROTYPE	DENV1		PLASMA	PCR	OUCRU	2010-10-21	21:56:00
PP22799	210	305	DENGUE VIRAL LOAD	2614000	COPIES/ML	PLASMA	PCR	OUCRU	2010-10-22	09:52:00
PP22799	210	305	DENGUE SEROTYPE	DENV1		PLASMA	PCR	OUCRU	2010-10-22	09:52:00
PP22799	210	306	DENGUE VIRAL LOAD	97140	COPIES/ML	PLASMA	PCR	OUCRU	2010-10-22	21:52:00
PP22799	210	306	DENGUE SEROTYPE	DENV1		PLASMA	PCR	OUCRU	2010-10-22	21:52:00
PP22799	210	307	DENGUE VIRAL LOAD	74280	COPIES/ML	PLASMA	PCR	OUCRU	2010-10-23	09:57:00
PP22799	210	307	DENGUE SEROTYPE	DENV1		PLASMA	PCR	OUCRU	2010-10-23	09:57:00
PP22799	210	308	DENGUE VIRAL LOAD	43350	COPIES/ML	PLASMA	PCR	OUCRU	2010-10-23	21:57:00
PP22799	210	308	DENGUE SEROTYPE	DENV1		PLASMA	PCR	OUCRU	2010-10-23	21:57:00
PP22799	210	309	DENGUE VIRAL LOAD	38070	COPIES/ML	PLASMA	PCR	OUCRU	2010-10-24	09:53:00
PP22799	210	309	DENGUE SEROTYPE	DENV1		PLASMA	PCR	OUCRU	2010-10-24	09:53:00
PP22799	210	310	DENGUE VIRAL LOAD	11500	COPIES/ML	PLASMA	PCR	OUCRU	2010-10-24	21:55:00
PP22799	210	310	DENGUE SEROTYPE	DENV1		PLASMA	PCR	OUCRU	2010-10-24	21:55:00
PP22799	210	311	DENGUE VIRAL LOAD	5000	COPIES/ML	PLASMA	PCR	OUCRU	2010-10-25	09:55:00
PP22799	210	311	DENGUE SEROTYPE	DENV1		PLASMA	PCR	OUCRU	2010-10-25	09:55:00
PP22799	210	312	DENGUE VIRAL LOAD	3607	COPIES/ML	PLASMA	PCR	OUCRU	2010-10-25	21:57:00
PP22799	210	312	DENGUE SEROTYPE	DENV1		PLASMA	PCR	OUCRU	2010-10-25	21:57:00
PP22799	210	313	DENGUE VIRAL LOAD	11000	COPIES/ML	PLASMA	PCR	OUCRU	2010-10-26	08:11:00
PP22799	210	313	DENGUE SEROTYPE	DENV1		PLASMA	PCR	OUCRU	2010-10-26	08:11:00
PP22799	210	314	DENGUE VIRAL LOAD	<357	COPIES/ML	PLASMA	PCR	OUCRU	2010-11-02	14:57:00
PP22799	210	314	DENGUE SEROTYPE	DENV1		PLASMA	PCR	OUCRU	2010-11-02	14:57:00
PP22799	211	301	DENGUE VIRAL LOAD	159300000	COPIES/ML	PLASMA	PCR	OUCRU	2010-10-22	11:22:00
PP22799	211	301	DENGUE SEROTYPE	DENV2		PLASMA	PCR	OUCRU	2010-10-22	11:22:00
PP22799	211	302	DENGUE VIRAL LOAD	127100000	COPIES/ML	PLASMA	PCR	OUCRU	2010-10-22	23:15:00
PP22799	211	302	DENGUE SEROTYPE	DENV2		PLASMA	PCR	OUCRU	2010-10-22	23:15:00
PP22799	211	303	DENGUE VIRAL LOAD	22140000	COPIES/ML	PLASMA	PCR	OUCRU	2010-10-23	11:28:00
PP22799	211	303	DENGUE SEROTYPE	DENV2		PLASMA	PCR	OUCRU	2010-10-23	11:28:00
PP22799	211	304	DENGUE VIRAL LOAD	5300000	COPIES/ML	PLASMA	PCR	OUCRU	2010-10-23	23:16:00
PP22799	211	304	DENGUE SEROTYPE	DENV2		PLASMA	PCR	OUCRU	2010-10-23	23:16:00
PP22799	211	305	DENGUE VIRAL LOAD	1436000	COPIES/ML	PLASMA	PCR	OUCRU	2010-10-24	11:23:00
PP22799	211	305	DENGUE SEROTYPE	DENV2		PLASMA	PCR	OUCRU	2010-10-24	11:23:00
PP22799	211	306	DENGUE VIRAL LOAD	632100	COPIES/ML	PLASMA	PCR	OUCRU	2010-10-24	23:23:00
PP22799	211	306	DENGUE SEROTYPE	DENV2		PLASMA	PCR	OUCRU	2010-10-24	23:23:00
PP22799	211	307	DENGUE VIRAL LOAD	30210	COPIES/ML	PLASMA	PCR	OUCRU	2010-10-25	11:23:00
PP22799	211	307	DENGUE SEROTYPE	DENV2		PLASMA	PCR	OUCRU	2010-10-25	11:23:00
PP22799	211	308	DENGUE VIRAL LOAD	<72	COPIES/ML	PLASMA	PCR	OUCRU	2010-10-25	23:16:00
PP22799	211	308	DENGUE SEROTYPE	DENV2		PLASMA	PCR	OUCRU	2010-10-25	23:16:00
PP22799	211	309	DENGUE VIRAL LOAD	<72	COPIES/ML	PLASMA	PCR	OUCRU	2010-10-26	11:28:00
PP22799	211	309	DENGUE SEROTYPE	DENV2		PLASMA	PCR	OUCRU	2010-10-26	11:28:00
PP22799	211	310	DENGUE VIRAL LOAD	209.3	COPIES/ML	PLASMA	PCR	OUCRU	2010-10-26	23:27:00
PP22799	211	310	DENGUE SEROTYPE	DENV2		PLASMA	PCR	OUCRU	2010-10-26	23:27:00
PP22799	211	311	DENGUE VIRAL LOAD	<72	COPIES/ML	PLASMA	PCR	OUCRU	2010-10-27	11:29:00
PP22799	211	311	DENGUE SEROTYPE	DENV2		PLASMA	PCR	OUCRU	2010-10-27	11:29:00
PP22799	211	312	DENGUE VIRAL LOAD	<72	COPIES/ML	PLASMA	PCR	OUCRU	2010-10-27	23:30:00
PP22799	211	312	DENGUE SEROTYPE	DENV2		PLASMA	PCR	OUCRU	2010-10-27	23:30:00
PP22799	211	313	DENGUE VIRAL LOAD	<72	COPIES/ML	PLASMA	PCR	OUCRU	2010-10-28	08:31:00
PP22799	211	313	DENGUE SEROTYPE	DENV2		PLASMA	PCR	OUCRU	2010-10-28	08:31:00
PP22799	211	314	DENGUE VIRAL LOAD	<72	COPIES/ML	PLASMA	PCR	OUCRU	2010-11-04	10:33:00
PP22799	211	314	DENGUE SEROTYPE	DENV2		PLASMA	PCR	OUCRU	2010-11-04	10:33:00
PP22799	212	301	DENGUE VIRAL LOAD	132900000	COPIES/ML	PLASMA	PCR	OUCRU	2010-10-23	08:27:00
PP22799	212	301	DENGUE SEROTYPE	DENV4		PLASMA	PCR	OUCRU	2010-10-23	08:27:00
PP22799	212	302	DENGUE VIRAL LOAD	113600000	COPIES/ML	PLASMA	PCR	OUCRU	2010-10-23	20:27:00
PP22799	212	302	DENGUE SEROTYPE	DENV4		PLASMA	PCR	OUCRU	2010-10-23	20:27:00
PP22799	212	303	DENGUE VIRAL LOAD	52850000	COPIES/ML	PLASMA	PCR	OUCRU	2010-10-24	08:24:00
PP22799	212	303	DENGUE SEROTYPE	DENV4		PLASMA	PCR	OUCRU	2010-10-24	08:24:00
PP22799	212	304	DENGUE VIRAL LOAD	5750000	COPIES/ML	PLASMA	PCR	OUCRU	2010-10-24	20:23:00
PP22799	212	304	DENGUE SEROTYPE	DENV4		PLASMA	PCR	OUCRU	2010-10-24	20:23:00
PP22799	212	305	DENGUE VIRAL LOAD	130000	COPIES/ML	PLASMA	PCR	OUCRU	2010-10-25	08:27:00
PP22799	212	305	DENGUE SEROTYPE	DENV4		PLASMA	PCR	OUCRU	2010-10-25	08:27:00
PP22799	212	306	DENGUE VIRAL LOAD	<720	COPIES/ML	PLASMA	PCR	OUCRU	2010-10-25	20:27:00
PP22799	212	306	DENGUE SEROTYPE	DENV4		PLASMA	PCR	OUCRU	2010-10-25	20:27:00
PP22799	212	307	DENGUE VIRAL LOAD	<720	COPIES/ML	PLASMA	PCR	OUCRU	2010-10-26	08:26:00
PP22799	212	307	DENGUE SEROTYPE	DENV4		PLASMA	PCR	OUCRU	2010-10-26	08:26:00
PP22799	212	308	DENGUE VIRAL LOAD	<720	COPIES/ML	PLASMA	PCR	OUCRU	2010-10-26	20:27:00
PP22799	212	308	DENGUE SEROTYPE	DENV4		PLASMA	PCR	OUCRU	2010-10-26	20:27:00
PP22799	212	309	DENGUE VIRAL LOAD	<720	COPIES/ML	PLASMA	PCR	OUCRU	2010-10-27	08:24:00
PP22799	212	309	DENGUE SEROTYPE	DENV4		PLASMA	PCR	OUCRU	2010-10-27	08:24:00
PP22799	212	310	DENGUE VIRAL LOAD	<720	COPIES/ML	PLASMA	PCR	OUCRU	2010-10-27	20:25:00
PP22799	212	310	DENGUE SEROTYPE	DENV4		PLASMA	PCR	OUCRU	2010-10-27	20:25:00
PP22799	212	311	DENGUE VIRAL LOAD	<720	COPIES/ML	PLASMA	PCR	OUCRU	2010-10-28	08:27:00
PP22799	212	311	DENGUE SEROTYPE	DENV4		PLASMA	PCR	OUCRU	2010-10-28	08:27:00
PP22799	212	312	DENGUE VIRAL LOAD	<720	COPIES/ML	PLASMA	PCR	OUCRU	2010-10-28	20:27:00
PP22799	212	312	DENGUE SEROTYPE	DENV4		PLASMA	PCR	OUCRU	2010-10-28	20:27:00
PP22799	212	313	DENGUE VIRAL LOAD	<720	COPIES/ML	PLASMA	PCR	OUCRU	2010-10-29	08:07:00
PP22799	212	313	DENGUE SEROTYPE	DENV4		PLASMA	PCR	OUCRU	2010-10-29	08:07:00
PP22799	212	314	DENGUE VIRAL LOAD	<720	COPIES/ML	PLASMA	PCR	OUCRU	2010-11-05	08:39:00
PP22799	212	314	DENGUE SEROTYPE	DENV4		PLASMA	PCR	OUCRU	2010-11-05	08:39:00
PP22799	213	301	DENGUE VIRAL LOAD	126400000	COPIES/ML	PLASMA	PCR	OUCRU	2010-10-23	08:52:00
PP22799	213	301	DENGUE SEROTYPE	DENV4		PLASMA	PCR	OUCRU	2010-10-23	08:52:00
PP22799	213	302	DENGUE VIRAL LOAD	124300000	COPIES/ML	PLASMA	PCR	OUCRU	2010-10-23	20:57:00
PP22799	213	302	DENGUE SEROTYPE	DENV4		PLASMA	PCR	OUCRU	2010-10-23	20:57:00
PP22799	213	303	DENGUE VIRAL LOAD	94280000	COPIES/ML	PLASMA	PCR	OUCRU	2010-10-24	08:54:00
PP22799	213	303	DENGUE SEROTYPE	DENV4		PLASMA	PCR	OUCRU	2010-10-24	08:54:00
PP22799	213	304	DENGUE VIRAL LOAD	33000000	COPIES/ML	PLASMA	PCR	OUCRU	2010-10-24	20:55:00
PP22799	213	304	DENGUE SEROTYPE	DENV4		PLASMA	PCR	OUCRU	2010-10-24	20:55:00
PP22799	213	305	DENGUE VIRAL LOAD	31210000	COPIES/ML	PLASMA	PCR	OUCRU	2010-10-25	08:52:00
PP22799	213	305	DENGUE SEROTYPE	DENV4		PLASMA	PCR	OUCRU	2010-10-25	08:52:00
PP22799	213	306	DENGUE VIRAL LOAD	1814000	COPIES/ML	PLASMA	PCR	OUCRU	2010-10-25	20:57:00
PP22799	213	306	DENGUE SEROTYPE	DENV4		PLASMA	PCR	OUCRU	2010-10-25	20:57:00
PP22799	213	307	DENGUE VIRAL LOAD	216400	COPIES/ML	PLASMA	PCR	OUCRU	2010-10-26	08:57:00
PP22799	213	307	DENGUE SEROTYPE	DENV4		PLASMA	PCR	OUCRU	2010-10-26	08:57:00
PP22799	213	308	DENGUE VIRAL LOAD	<720	COPIES/ML	PLASMA	PCR	OUCRU	2010-10-26	20:57:00
PP22799	213	308	DENGUE SEROTYPE	DENV4		PLASMA	PCR	OUCRU	2010-10-26	20:57:00
PP22799	213	309	DENGUE VIRAL LOAD	<720	COPIES/ML	PLASMA	PCR	OUCRU	2010-10-27	08:54:00
PP22799	213	309	DENGUE SEROTYPE	DENV4		PLASMA	PCR	OUCRU	2010-10-27	08:54:00
PP22799	213	310	DENGUE VIRAL LOAD	<720	COPIES/ML	PLASMA	PCR	OUCRU	2010-10-27	20:55:00
PP22799	213	310	DENGUE SEROTYPE	DENV4		PLASMA	PCR	OUCRU	2010-10-27	20:55:00
PP22799	213	311	DENGUE VIRAL LOAD	<720	COPIES/ML	PLASMA	PCR	OUCRU	2010-10-28	08:58:00
PP22799	213	311	DENGUE SEROTYPE	DENV4		PLASMA	PCR	OUCRU	2010-10-28	08:58:00
PP22799	213	312	DENGUE VIRAL LOAD	<720	COPIES/ML	PLASMA	PCR	OUCRU	2010-10-28	20:57:00
PP22799	213	312	DENGUE SEROTYPE	DENV4		PLASMA	PCR	OUCRU	2010-10-28	20:57:00
PP22799	213	313	DENGUE VIRAL LOAD	<720	COPIES/ML	PLASMA	PCR	OUCRU	2010-10-29	08:22:00
PP22799	213	313	DENGUE SEROTYPE	DENV4		PLASMA	PCR	OUCRU	2010-10-29	08:22:00
PP22799	213	314	DENGUE VIRAL LOAD	<720	COPIES/ML	PLASMA	PCR	OUCRU	2010-11-05	08:53:00
PP22799	213	314	DENGUE SEROTYPE	DENV4		PLASMA	PCR	OUCRU	2010-11-05	08:53:00
PP22799	214	301	DENGUE VIRAL LOAD	46070000	COPIES/ML	PLASMA	PCR	OUCRU	2010-10-23	10:24:00
PP22799	214	301	DENGUE SEROTYPE	DENV2		PLASMA	PCR	OUCRU	2010-10-23	10:24:00
PP22799	214	302	DENGUE VIRAL LOAD	10000000	COPIES/ML	PLASMA	PCR	OUCRU	2010-10-23	22:26:00
PP22799	214	302	DENGUE SEROTYPE	DENV2		PLASMA	PCR	OUCRU	2010-10-23	22:26:00
PP22799	214	303	DENGUE VIRAL LOAD	1793000	COPIES/ML	PLASMA	PCR	OUCRU	2010-10-24	10:25:00
PP22799	214	303	DENGUE SEROTYPE	DENV2		PLASMA	PCR	OUCRU	2010-10-24	10:25:00
PP22799	214	304	DENGUE VIRAL LOAD	674300	COPIES/ML	PLASMA	PCR	OUCRU	2010-10-24	22:29:00
PP22799	214	304	DENGUE SEROTYPE	DENV2		PLASMA	PCR	OUCRU	2010-10-24	22:29:00
PP22799	214	305	DENGUE VIRAL LOAD	1036000	COPIES/ML	PLASMA	PCR	OUCRU	2010-10-25	10:22:00
PP22799	214	305	DENGUE SEROTYPE	DENV2		PLASMA	PCR	OUCRU	2010-10-25	10:22:00
PP22799	214	306	DENGUE VIRAL LOAD	4878	COPIES/ML	PLASMA	PCR	OUCRU	2010-10-25	22:27:00
PP22799	214	306	DENGUE SEROTYPE	DENV2		PLASMA	PCR	OUCRU	2010-10-25	22:27:00
PP22799	214	307	DENGUE VIRAL LOAD	<72	COPIES/ML	PLASMA	PCR	OUCRU	2010-10-26	10:28:00
PP22799	214	307	DENGUE SEROTYPE	DENV2		PLASMA	PCR	OUCRU	2010-10-26	10:28:00
PP22799	214	308	DENGUE VIRAL LOAD	<72	COPIES/ML	PLASMA	PCR	OUCRU	2010-10-26	22:27:00
PP22799	214	308	DENGUE SEROTYPE	DENV2		PLASMA	PCR	OUCRU	2010-10-26	22:27:00
PP22799	214	309	DENGUE VIRAL LOAD	<72	COPIES/ML	PLASMA	PCR	OUCRU	2010-10-27	10:25:00
PP22799	214	309	DENGUE SEROTYPE	DENV2		PLASMA	PCR	OUCRU	2010-10-27	10:25:00
PP22799	214	310	DENGUE VIRAL LOAD	<72	COPIES/ML	PLASMA	PCR	OUCRU	2010-10-27	22:24:00
PP22799	214	310	DENGUE SEROTYPE	DENV2		PLASMA	PCR	OUCRU	2010-10-27	22:24:00
PP22799	214	311	DENGUE VIRAL LOAD	<72	COPIES/ML	PLASMA	PCR	OUCRU	2010-10-28	10:27:00
PP22799	214	311	DENGUE SEROTYPE	DENV2		PLASMA	PCR	OUCRU	2010-10-28	10:27:00
PP22799	214	312	DENGUE VIRAL LOAD	<72	COPIES/ML	PLASMA	PCR	OUCRU	2010-10-28	22:24:00
PP22799	214	312	DENGUE SEROTYPE	DENV2		PLASMA	PCR	OUCRU	2010-10-28	22:24:00
PP22799	214	313	DENGUE VIRAL LOAD	<72	COPIES/ML	PLASMA	PCR	OUCRU	2010-10-29	07:52:00
PP22799	214	313	DENGUE SEROTYPE	DENV2		PLASMA	PCR	OUCRU	2010-10-29	07:52:00
PP22799	214	314	DENGUE VIRAL LOAD	<72	COPIES/ML	PLASMA	PCR	OUCRU	2010-11-05	11:23:00
PP22799	214	314	DENGUE SEROTYPE	DENV2		PLASMA	PCR	OUCRU	2010-11-05	11:23:00
PP22799	215	301	DENGUE VIRAL LOAD	113600000	COPIES/ML	PLASMA	PCR	OUCRU	2010-10-29	16:57:00
PP22799	215	301	DENGUE SEROTYPE	DENV2		PLASMA	PCR	OUCRU	2010-10-29	16:57:00
PP22799	215	303	DENGUE VIRAL LOAD	63210000	COPIES/ML	PLASMA	PCR	OUCRU	2010-10-30	04:57:00
PP22799	215	303	DENGUE SEROTYPE	DENV2		PLASMA	PCR	OUCRU	2010-10-30	04:57:00
PP22799	215	304	DENGUE VIRAL LOAD	3107000	COPIES/ML	PLASMA	PCR	OUCRU	2010-10-30	16:53:00
PP22799	215	304	DENGUE SEROTYPE	DENV2		PLASMA	PCR	OUCRU	2010-10-30	16:53:00
PP22799	215	305	DENGUE VIRAL LOAD	1836000	COPIES/ML	PLASMA	PCR	OUCRU	2010-10-31	04:54:00
PP22799	215	305	DENGUE SEROTYPE	DENV2		PLASMA	PCR	OUCRU	2010-10-31	04:54:00
PP22799	215	306	DENGUE VIRAL LOAD	2921000	COPIES/ML	PLASMA	PCR	OUCRU	2010-10-31	16:55:00
PP22799	215	306	DENGUE SEROTYPE	DENV2		PLASMA	PCR	OUCRU	2010-10-31	16:55:00
PP22799	215	307	DENGUE VIRAL LOAD	1050000	COPIES/ML	PLASMA	PCR	OUCRU	2010-11-01	04:54:00
PP22799	215	307	DENGUE SEROTYPE	DENV2		PLASMA	PCR	OUCRU	2010-11-01	04:54:00
PP22799	215	308	DENGUE VIRAL LOAD	55280	COPIES/ML	PLASMA	PCR	OUCRU	2010-11-01	16:57:00
PP22799	215	308	DENGUE SEROTYPE	DENV2		PLASMA	PCR	OUCRU	2010-11-01	16:57:00
PP22799	215	309	DENGUE VIRAL LOAD	<72	COPIES/ML	PLASMA	PCR	OUCRU	2010-11-02	04:56:00
PP22799	215	309	DENGUE SEROTYPE	DENV2		PLASMA	PCR	OUCRU	2010-11-02	04:56:00
PP22799	215	310	DENGUE VIRAL LOAD	132.9	COPIES/ML	PLASMA	PCR	OUCRU	2010-11-02	16:52:00
PP22799	215	310	DENGUE SEROTYPE	DENV2		PLASMA	PCR	OUCRU	2010-11-02	16:52:00
PP22799	215	311	DENGUE VIRAL LOAD	<72	COPIES/ML	PLASMA	PCR	OUCRU	2010-11-03	04:57:00
PP22799	215	311	DENGUE SEROTYPE	DENV2		PLASMA	PCR	OUCRU	2010-11-03	04:57:00
PP22799	215	312	DENGUE VIRAL LOAD	<72	COPIES/ML	PLASMA	PCR	OUCRU	2010-11-03	16:47:00
PP22799	215	312	DENGUE SEROTYPE	DENV2		PLASMA	PCR	OUCRU	2010-11-03	16:47:00
PP22799	215	313	DENGUE VIRAL LOAD	<72	COPIES/ML	PLASMA	PCR	OUCRU	2010-11-04	07:07:00
PP22799	215	313	DENGUE SEROTYPE	DENV2		PLASMA	PCR	OUCRU	2010-11-04	07:07:00
PP22799	215	314	DENGUE VIRAL LOAD	<72	COPIES/ML	PLASMA	PCR	OUCRU	2010-11-11	15:12:00
PP22799	215	314	DENGUE SEROTYPE	DENV2		PLASMA	PCR	OUCRU	2010-11-11	15:12:00
PP22799	216	301	DENGUE VIRAL LOAD	39070000	COPIES/ML	PLASMA	PCR	OUCRU	2010-10-31	19:55:00
PP22799	216	301	DENGUE SEROTYPE	DENV1		PLASMA	PCR	OUCRU	2010-10-31	19:55:00
PP22799	216	303	DENGUE VIRAL LOAD	5093000	COPIES/ML	PLASMA	PCR	OUCRU	2010-11-01	07:58:00
PP22799	216	303	DENGUE SEROTYPE	DENV1		PLASMA	PCR	OUCRU	2010-11-01	07:58:00
PP22799	216	304	DENGUE VIRAL LOAD	1193000	COPIES/ML	PLASMA	PCR	OUCRU	2010-11-01	19:57:00
PP22799	216	304	DENGUE SEROTYPE	DENV1		PLASMA	PCR	OUCRU	2010-11-01	19:57:00
PP22799	216	305	DENGUE VIRAL LOAD	7785	COPIES/ML	PLASMA	PCR	OUCRU	2010-11-02	07:53:00
PP22799	216	305	DENGUE SEROTYPE	DENV1		PLASMA	PCR	OUCRU	2010-11-02	07:53:00
PP22799	216	306	DENGUE VIRAL LOAD	871.4	COPIES/ML	PLASMA	PCR	OUCRU	2010-11-02	19:52:00
PP22799	216	306	DENGUE SEROTYPE	DENV1		PLASMA	PCR	OUCRU	2010-11-02	19:52:00
PP22799	216	307	DENGUE VIRAL LOAD	971.4	COPIES/ML	PLASMA	PCR	OUCRU	2010-11-03	07:53:00
PP22799	216	307	DENGUE SEROTYPE	DENV1		PLASMA	PCR	OUCRU	2010-11-03	07:53:00
PP22799	216	308	DENGUE VIRAL LOAD	<357	COPIES/ML	PLASMA	PCR	OUCRU	2010-11-03	19:57:00
PP22799	216	308	DENGUE SEROTYPE	DENV1		PLASMA	PCR	OUCRU	2010-11-03	19:57:00
PP22799	216	309	DENGUE VIRAL LOAD	<357	COPIES/ML	PLASMA	PCR	OUCRU	2010-11-04	07:58:00
PP22799	216	309	DENGUE SEROTYPE	DENV1		PLASMA	PCR	OUCRU	2010-11-04	07:58:00
PP22799	216	310	DENGUE VIRAL LOAD	<357	COPIES/ML	PLASMA	PCR	OUCRU	2010-11-04	19:57:00
PP22799	216	310	DENGUE SEROTYPE	DENV1		PLASMA	PCR	OUCRU	2010-11-04	19:57:00
PP22799	216	311	DENGUE VIRAL LOAD	<357	COPIES/ML	PLASMA	PCR	OUCRU	2010-11-05	07:58:00
PP22799	216	311	DENGUE SEROTYPE	DENV1		PLASMA	PCR	OUCRU	2010-11-05	07:58:00
PP22799	216	312	DENGUE VIRAL LOAD	<357	COPIES/ML	PLASMA	PCR	OUCRU	2010-11-05	19:56:00
PP22799	216	312	DENGUE SEROTYPE	DENV1		PLASMA	PCR	OUCRU	2010-11-05	19:56:00
PP22799	216	313	DENGUE VIRAL LOAD	<357	COPIES/ML	PLASMA	PCR	OUCRU	2010-11-06	07:36:00
PP22799	216	313	DENGUE SEROTYPE	DENV1		PLASMA	PCR	OUCRU	2010-11-06	07:36:00
PP22799	216	314	DENGUE VIRAL LOAD	<357	COPIES/ML	PLASMA	PCR	OUCRU	2010-11-19	11:05:00
PP22799	216	314	DENGUE SEROTYPE	DENV1		PLASMA	PCR	OUCRU	2010-11-19	11:05:00
PP22799	217	301	DENGUE VIRAL LOAD	1186000000	COPIES/ML	PLASMA	PCR	OUCRU	2010-11-02	17:19:00
PP22799	217	301	DENGUE SEROTYPE	DENV2		PLASMA	PCR	OUCRU	2010-11-02	17:19:00
PP22799	217	303	DENGUE VIRAL LOAD	1014000000	COPIES/ML	PLASMA	PCR	OUCRU	2010-11-03	05:28:00
PP22799	217	303	DENGUE SEROTYPE	DENV2		PLASMA	PCR	OUCRU	2010-11-03	05:28:00
PP22799	217	304	DENGUE VIRAL LOAD	520000000	COPIES/ML	PLASMA	PCR	OUCRU	2010-11-03	17:26:00
PP22799	217	304	DENGUE SEROTYPE	DENV2		PLASMA	PCR	OUCRU	2010-11-03	17:26:00
PP22799	217	305	DENGUE VIRAL LOAD	150000000	COPIES/ML	PLASMA	PCR	OUCRU	2010-11-04	05:27:00
PP22799	217	305	DENGUE SEROTYPE	DENV2		PLASMA	PCR	OUCRU	2010-11-04	05:27:00
PP22799	217	306	DENGUE VIRAL LOAD	19640000	COPIES/ML	PLASMA	PCR	OUCRU	2010-11-04	17:27:00
PP22799	217	306	DENGUE SEROTYPE	DENV2		PLASMA	PCR	OUCRU	2010-11-04	17:27:00
PP22799	217	307	DENGUE VIRAL LOAD	564300	COPIES/ML	PLASMA	PCR	OUCRU	2010-11-05	05:28:00
PP22799	217	307	DENGUE SEROTYPE	DENV2		PLASMA	PCR	OUCRU	2010-11-05	05:28:00
PP22799	217	308	DENGUE VIRAL LOAD	21070	COPIES/ML	PLASMA	PCR	OUCRU	2010-11-05	17:27:00
PP22799	217	308	DENGUE SEROTYPE	DENV2		PLASMA	PCR	OUCRU	2010-11-05	17:27:00
PP22799	217	309	DENGUE VIRAL LOAD	4257	COPIES/ML	PLASMA	PCR	OUCRU	2010-11-06	05:26:00
PP22799	217	309	DENGUE SEROTYPE	DENV2		PLASMA	PCR	OUCRU	2010-11-06	05:26:00
PP22799	217	310	DENGUE VIRAL LOAD	2293	COPIES/ML	PLASMA	PCR	OUCRU	2010-11-06	17:27:00
PP22799	217	310	DENGUE SEROTYPE	DENV2		PLASMA	PCR	OUCRU	2010-11-06	17:27:00
PP22799	217	311	DENGUE VIRAL LOAD	1457	COPIES/ML	PLASMA	PCR	OUCRU	2010-11-07	05:28:00
PP22799	217	311	DENGUE SEROTYPE	DENV2		PLASMA	PCR	OUCRU	2010-11-07	05:28:00
PP22799	217	312	DENGUE VIRAL LOAD	339.3	COPIES/ML	PLASMA	PCR	OUCRU	2010-11-07	17:35:00
PP22799	217	312	DENGUE SEROTYPE	DENV2		PLASMA	PCR	OUCRU	2010-11-07	17:35:00
PP22799	217	313	DENGUE VIRAL LOAD	195	COPIES/ML	PLASMA	PCR	OUCRU	2010-11-08	08:13:00
PP22799	217	313	DENGUE SEROTYPE	DENV2		PLASMA	PCR	OUCRU	2010-11-08	08:13:00
PP22799	217	314	DENGUE VIRAL LOAD	<72	COPIES/ML	PLASMA	PCR	OUCRU	2010-11-15	10:12:00
PP22799	217	314	DENGUE SEROTYPE	DENV2		PLASMA	PCR	OUCRU	2010-11-15	10:12:00
PP22799	218	301	DENGUE VIRAL LOAD	3878000000	COPIES/ML	PLASMA	PCR	OUCRU	2010-11-03	08:21:00
PP22799	218	301	DENGUE SEROTYPE	DENV1		PLASMA	PCR	OUCRU	2010-11-03	08:21:00
PP22799	218	302	DENGUE VIRAL LOAD	3586000000	COPIES/ML	PLASMA	PCR	OUCRU	2010-11-03	20:24:00
PP22799	218	302	DENGUE SEROTYPE	DENV1		PLASMA	PCR	OUCRU	2010-11-03	20:24:00
PP22799	218	303	DENGUE VIRAL LOAD	5400000000	COPIES/ML	PLASMA	PCR	OUCRU	2010-11-04	08:28:00
PP22799	218	303	DENGUE SEROTYPE	DENV1		PLASMA	PCR	OUCRU	2010-11-04	08:28:00
PP22799	218	304	DENGUE VIRAL LOAD	602800000	COPIES/ML	PLASMA	PCR	OUCRU	2010-11-04	20:27:00
PP22799	218	304	DENGUE SEROTYPE	DENV1		PLASMA	PCR	OUCRU	2010-11-04	20:27:00
PP22799	218	305	DENGUE VIRAL LOAD	40930000	COPIES/ML	PLASMA	PCR	OUCRU	2010-11-05	08:25:00
PP22799	218	305	DENGUE SEROTYPE	DENV1		PLASMA	PCR	OUCRU	2010-11-05	08:25:00
PP22799	218	306	DENGUE VIRAL LOAD	5085000	COPIES/ML	PLASMA	PCR	OUCRU	2010-11-05	20:26:00
PP22799	218	306	DENGUE SEROTYPE	DENV1		PLASMA	PCR	OUCRU	2010-11-05	20:26:00
PP22799	218	307	DENGUE VIRAL LOAD	74280	COPIES/ML	PLASMA	PCR	OUCRU	2010-11-06	08:23:00
PP22799	218	307	DENGUE SEROTYPE	DENV1		PLASMA	PCR	OUCRU	2010-11-06	08:23:00
PP22799	218	308	DENGUE VIRAL LOAD	17140	COPIES/ML	PLASMA	PCR	OUCRU	2010-11-06	20:25:00
PP22799	218	308	DENGUE SEROTYPE	DENV1		PLASMA	PCR	OUCRU	2010-11-06	20:25:00
PP22799	218	309	DENGUE VIRAL LOAD	11140	COPIES/ML	PLASMA	PCR	OUCRU	2010-11-07	08:26:00
PP22799	218	309	DENGUE SEROTYPE	DENV1		PLASMA	PCR	OUCRU	2010-11-07	08:26:00
PP22799	218	310	DENGUE VIRAL LOAD	6421	COPIES/ML	PLASMA	PCR	OUCRU	2010-11-07	20:26:00
PP22799	218	310	DENGUE SEROTYPE	DENV1		PLASMA	PCR	OUCRU	2010-11-07	20:26:00
PP22799	218	311	DENGUE VIRAL LOAD	6671	COPIES/ML	PLASMA	PCR	OUCRU	2010-11-08	08:27:00
PP22799	218	311	DENGUE SEROTYPE	DENV1		PLASMA	PCR	OUCRU	2010-11-08	08:27:00
PP22799	218	312	DENGUE VIRAL LOAD	3300	COPIES/ML	PLASMA	PCR	OUCRU	2010-11-08	20:28:00
PP22799	218	312	DENGUE SEROTYPE	DENV1		PLASMA	PCR	OUCRU	2010-11-08	20:28:00
PP22799	218	313	DENGUE VIRAL LOAD	2021	COPIES/ML	PLASMA	PCR	OUCRU	2010-11-09	07:51:00
PP22799	218	313	DENGUE SEROTYPE	DENV1		PLASMA	PCR	OUCRU	2010-11-09	07:51:00
PP22799	218	314	DENGUE VIRAL LOAD	<357	COPIES/ML	PLASMA	PCR	OUCRU	2010-11-16	14:01:00
PP22799	218	314	DENGUE SEROTYPE	DENV1		PLASMA	PCR	OUCRU	2010-11-16	14:01:00
PP22799	219	301	DENGUE VIRAL LOAD	1971000000	COPIES/ML	PLASMA	PCR	OUCRU	2010-11-03	11:30:00
PP22799	219	301	DENGUE SEROTYPE	DENV1		PLASMA	PCR	OUCRU	2010-11-03	11:30:00
PP22799	219	302	DENGUE VIRAL LOAD	2757000000	COPIES/ML	PLASMA	PCR	OUCRU	2010-11-03	23:52:00
PP22799	219	302	DENGUE SEROTYPE	DENV1		PLASMA	PCR	OUCRU	2010-11-03	23:52:00
PP22799	219	303	DENGUE VIRAL LOAD	3086000000	COPIES/ML	PLASMA	PCR	OUCRU	2010-11-04	11:53:00
PP22799	219	303	DENGUE SEROTYPE	DENV1		PLASMA	PCR	OUCRU	2010-11-04	11:53:00
PP22799	219	304	DENGUE VIRAL LOAD	835700000	COPIES/ML	PLASMA	PCR	OUCRU	2010-11-04	23:52:00
PP22799	219	304	DENGUE SEROTYPE	DENV1		PLASMA	PCR	OUCRU	2010-11-04	23:52:00
PP22799	219	305	DENGUE VIRAL LOAD	140700000	COPIES/ML	PLASMA	PCR	OUCRU	2010-11-05	11:45:00
PP22799	219	305	DENGUE SEROTYPE	DENV1		PLASMA	PCR	OUCRU	2010-11-05	11:45:00
PP22799	219	306	DENGUE VIRAL LOAD	27640000	COPIES/ML	PLASMA	PCR	OUCRU	2010-11-05	23:50:00
PP22799	219	306	DENGUE SEROTYPE	DENV1		PLASMA	PCR	OUCRU	2010-11-05	23:50:00
PP22799	219	307	DENGUE VIRAL LOAD	<357	COPIES/ML	PLASMA	PCR	OUCRU	2010-11-06	11:44:00
PP22799	219	307	DENGUE SEROTYPE	DENV1		PLASMA	PCR	OUCRU	2010-11-06	11:44:00
PP22799	219	308	DENGUE VIRAL LOAD	<357	COPIES/ML	PLASMA	PCR	OUCRU	2010-11-06	23:43:00
PP22799	219	308	DENGUE SEROTYPE	DENV1		PLASMA	PCR	OUCRU	2010-11-06	23:43:00
PP22799	219	309	DENGUE VIRAL LOAD	2100	COPIES/ML	PLASMA	PCR	OUCRU	2010-11-07	11:51:00
PP22799	219	309	DENGUE SEROTYPE	DENV1		PLASMA	PCR	OUCRU	2010-11-07	11:51:00
PP22799	219	310	DENGUE VIRAL LOAD	512.1	COPIES/ML	PLASMA	PCR	OUCRU	2010-11-07	23:52:00
PP22799	219	310	DENGUE SEROTYPE	DENV1		PLASMA	PCR	OUCRU	2010-11-07	23:52:00
PP22799	219	311	DENGUE VIRAL LOAD	<357	COPIES/ML	PLASMA	PCR	OUCRU	2010-11-08	11:58:00
PP22799	219	311	DENGUE SEROTYPE	DENV1		PLASMA	PCR	OUCRU	2010-11-08	11:58:00
PP22799	219	312	DENGUE VIRAL LOAD	735.7	COPIES/ML	PLASMA	PCR	OUCRU	2010-11-08	23:57:00
PP22799	219	312	DENGUE SEROTYPE	DENV1		PLASMA	PCR	OUCRU	2010-11-08	23:57:00
PP22799	219	313	DENGUE VIRAL LOAD	589.3	COPIES/ML	PLASMA	PCR	OUCRU	2010-11-09	07:43:00
PP22799	219	313	DENGUE SEROTYPE	DENV1		PLASMA	PCR	OUCRU	2010-11-09	07:43:00
PP22799	219	314	DENGUE VIRAL LOAD	<357	COPIES/ML	PLASMA	PCR	OUCRU	2010-11-16	08:57:00
PP22799	219	314	DENGUE SEROTYPE	DENV1		PLASMA	PCR	OUCRU	2010-11-16	08:57:00
PP22799	220	301	DENGUE VIRAL LOAD	1743000000	COPIES/ML	PLASMA	PCR	OUCRU	2010-11-03	11:45:00
PP22799	220	301	DENGUE SEROTYPE	DENV2		PLASMA	PCR	OUCRU	2010-11-03	11:45:00
PP22799	220	302	DENGUE VIRAL LOAD	1250000000	COPIES/ML	PLASMA	PCR	OUCRU	2010-11-03	23:45:00
PP22799	220	302	DENGUE SEROTYPE	DENV2		PLASMA	PCR	OUCRU	2010-11-03	23:45:00
PP22799	220	303	DENGUE VIRAL LOAD	814200000	COPIES/ML	PLASMA	PCR	OUCRU	2010-11-04	11:38:00
PP22799	220	303	DENGUE SEROTYPE	DENV2		PLASMA	PCR	OUCRU	2010-11-04	11:38:00
PP22799	220	304	DENGUE VIRAL LOAD	148600000	COPIES/ML	PLASMA	PCR	OUCRU	2010-11-04	23:37:00
PP22799	220	304	DENGUE SEROTYPE	DENV2		PLASMA	PCR	OUCRU	2010-11-04	23:37:00
PP22799	220	305	DENGUE VIRAL LOAD	29430000	COPIES/ML	PLASMA	PCR	OUCRU	2010-11-05	11:42:00
PP22799	220	305	DENGUE SEROTYPE	DENV2		PLASMA	PCR	OUCRU	2010-11-05	11:42:00
PP22799	220	306	DENGUE VIRAL LOAD	4214000	COPIES/ML	PLASMA	PCR	OUCRU	2010-11-05	23:47:00
PP22799	220	306	DENGUE SEROTYPE	DENV2		PLASMA	PCR	OUCRU	2010-11-05	23:47:00
PP22799	220	307	DENGUE VIRAL LOAD	<72	COPIES/ML	PLASMA	PCR	OUCRU	2010-11-06	11:39:00
PP22799	220	307	DENGUE SEROTYPE	DENV2		PLASMA	PCR	OUCRU	2010-11-06	11:39:00
PP22799	220	308	DENGUE VIRAL LOAD	<72	COPIES/ML	PLASMA	PCR	OUCRU	2010-11-06	23:53:00
PP22799	220	308	DENGUE SEROTYPE	DENV2		PLASMA	PCR	OUCRU	2010-11-06	23:53:00
PP22799	220	309	DENGUE VIRAL LOAD	462.1	COPIES/ML	PLASMA	PCR	OUCRU	2010-11-07	11:36:00
PP22799	220	309	DENGUE SEROTYPE	DENV2		PLASMA	PCR	OUCRU	2010-11-07	11:36:00
PP22799	220	310	DENGUE VIRAL LOAD	735.7	COPIES/ML	PLASMA	PCR	OUCRU	2010-11-07	23:37:00
PP22799	220	310	DENGUE SEROTYPE	DENV2		PLASMA	PCR	OUCRU	2010-11-07	23:37:00
PP22799	220	311	DENGUE VIRAL LOAD	<72	COPIES/ML	PLASMA	PCR	OUCRU	2010-11-08	11:43:00
PP22799	220	311	DENGUE SEROTYPE	DENV2		PLASMA	PCR	OUCRU	2010-11-08	11:43:00
PP22799	220	312	DENGUE VIRAL LOAD	<72	COPIES/ML	PLASMA	PCR	OUCRU	2010-11-08	23:43:00
PP22799	220	312	DENGUE SEROTYPE	DENV2		PLASMA	PCR	OUCRU	2010-11-08	23:43:00
PP22799	220	313	DENGUE VIRAL LOAD	<72	COPIES/ML	PLASMA	PCR	OUCRU	2010-11-09	07:59:00
PP22799	220	313	DENGUE SEROTYPE	DENV2		PLASMA	PCR	OUCRU	2010-11-09	07:59:00
PP22799	220	314	DENGUE VIRAL LOAD	<72	COPIES/ML	PLASMA	PCR	OUCRU	2010-11-16	09:54:00
PP22799	220	314	DENGUE SEROTYPE	DENV2		PLASMA	PCR	OUCRU	2010-11-16	09:54:00
PP22799	221	301	DENGUE VIRAL LOAD	4786000000	COPIES/ML	PLASMA	PCR	OUCRU	2010-11-26	16:49:00
PP22799	221	301	DENGUE SEROTYPE	DENV1		PLASMA	PCR	OUCRU	2010-11-26	16:49:00
PP22799	221	303	DENGUE VIRAL LOAD	6729000000	COPIES/ML	PLASMA	PCR	OUCRU	2010-11-27	04:54:00
PP22799	221	303	DENGUE SEROTYPE	DENV1		PLASMA	PCR	OUCRU	2010-11-27	04:54:00
PP22799	221	304	DENGUE VIRAL LOAD	9357000000	COPIES/ML	PLASMA	PCR	OUCRU	2010-11-27	16:59:00
PP22799	221	304	DENGUE SEROTYPE	DENV1		PLASMA	PCR	OUCRU	2010-11-27	16:59:00
PP22799	221	305	DENGUE VIRAL LOAD	4679000000	COPIES/ML	PLASMA	PCR	OUCRU	2010-11-28	04:57:00
PP22799	221	305	DENGUE SEROTYPE	DENV1		PLASMA	PCR	OUCRU	2010-11-28	04:57:00
PP22799	221	306	DENGUE VIRAL LOAD	646400000	COPIES/ML	PLASMA	PCR	OUCRU	2010-11-28	16:57:00
PP22799	221	306	DENGUE SEROTYPE	DENV1		PLASMA	PCR	OUCRU	2010-11-28	16:57:00
PP22799	221	307	DENGUE VIRAL LOAD	140000000	COPIES/ML	PLASMA	PCR	OUCRU	2010-11-29	04:58:00
PP22799	221	307	DENGUE SEROTYPE	DENV1		PLASMA	PCR	OUCRU	2010-11-29	04:58:00
PP22799	221	308	DENGUE VIRAL LOAD	62930000	COPIES/ML	PLASMA	PCR	OUCRU	2010-11-29	16:57:00
PP22799	221	308	DENGUE SEROTYPE	DENV1		PLASMA	PCR	OUCRU	2010-11-29	16:57:00
PP22799	221	309	DENGUE VIRAL LOAD	2893000	COPIES/ML	PLASMA	PCR	OUCRU	2010-11-30	04:59:00
PP22799	221	309	DENGUE SEROTYPE	DENV1		PLASMA	PCR	OUCRU	2010-11-30	04:59:00
PP22799	221	310	DENGUE VIRAL LOAD	85000	COPIES/ML	PLASMA	PCR	OUCRU	2010-11-30	16:55:00
PP22799	221	310	DENGUE SEROTYPE	DENV1		PLASMA	PCR	OUCRU	2010-11-30	16:55:00
PP22799	221	311	DENGUE VIRAL LOAD	12290	COPIES/ML	PLASMA	PCR	OUCRU	2010-12-01	04:57:00
PP22799	221	311	DENGUE SEROTYPE	DENV1		PLASMA	PCR	OUCRU	2010-12-01	04:57:00
PP22799	221	312	DENGUE VIRAL LOAD	5050	COPIES/ML	PLASMA	PCR	OUCRU	2010-12-01	16:57:00
PP22799	221	312	DENGUE SEROTYPE	DENV1		PLASMA	PCR	OUCRU	2010-12-01	16:57:00
PP22799	221	313	DENGUE VIRAL LOAD	1236	COPIES/ML	PLASMA	PCR	OUCRU	2010-12-02	07:52:00
PP22799	221	313	DENGUE SEROTYPE	DENV1		PLASMA	PCR	OUCRU	2010-12-02	07:52:00
PP22799	221	314	DENGUE VIRAL LOAD	<357	COPIES/ML	PLASMA	PCR	OUCRU	2010-12-09	08:12:00
PP22799	221	314	DENGUE SEROTYPE	DENV1		PLASMA	PCR	OUCRU	2010-12-09	08:12:00
PP22799	222	301	DENGUE VIRAL LOAD	2900000000	COPIES/ML	PLASMA	PCR	OUCRU	2010-11-26	20:26:00
PP22799	222	301	DENGUE SEROTYPE	DENV1		PLASMA	PCR	OUCRU	2010-11-26	20:26:00
PP22799	222	303	DENGUE VIRAL LOAD	3971000000	COPIES/ML	PLASMA	PCR	OUCRU	2010-11-27	08:28:00
PP22799	222	303	DENGUE SEROTYPE	DENV1		PLASMA	PCR	OUCRU	2010-11-27	08:28:00
PP22799	222	304	DENGUE VIRAL LOAD	5829000000	COPIES/ML	PLASMA	PCR	OUCRU	2010-11-27	20:20:00
PP22799	222	304	DENGUE SEROTYPE	DENV1		PLASMA	PCR	OUCRU	2010-11-27	20:20:00
PP22799	222	305	DENGUE VIRAL LOAD	4264000000	COPIES/ML	PLASMA	PCR	OUCRU	2010-11-28	08:28:00
PP22799	222	305	DENGUE SEROTYPE	DENV1		PLASMA	PCR	OUCRU	2010-11-28	08:28:00
PP22799	222	306	DENGUE VIRAL LOAD	1564000000	COPIES/ML	PLASMA	PCR	OUCRU	2010-11-28	20:27:00
PP22799	222	306	DENGUE SEROTYPE	DENV1		PLASMA	PCR	OUCRU	2010-11-28	20:27:00
PP22799	222	307	DENGUE VIRAL LOAD	48430000	COPIES/ML	PLASMA	PCR	OUCRU	2010-11-29	08:22:00
PP22799	222	307	DENGUE SEROTYPE	DENV1		PLASMA	PCR	OUCRU	2010-11-29	08:22:00
PP22799	222	308	DENGUE VIRAL LOAD	13640	COPIES/ML	PLASMA	PCR	OUCRU	2010-11-29	20:28:00
PP22799	222	308	DENGUE SEROTYPE	DENV1		PLASMA	PCR	OUCRU	2010-11-29	20:28:00
PP22799	222	309	DENGUE VIRAL LOAD	2443	COPIES/ML	PLASMA	PCR	OUCRU	2010-11-30	08:25:00
PP22799	222	309	DENGUE SEROTYPE	DENV1		PLASMA	PCR	OUCRU	2010-11-30	08:25:00
PP22799	222	310	DENGUE VIRAL LOAD	1471	COPIES/ML	PLASMA	PCR	OUCRU	2010-11-30	20:25:00
PP22799	222	310	DENGUE SEROTYPE	DENV1		PLASMA	PCR	OUCRU	2010-11-30	20:25:00
PP22799	222	311	DENGUE VIRAL LOAD	<357	COPIES/ML	PLASMA	PCR	OUCRU	2010-12-01	08:28:00
PP22799	222	311	DENGUE SEROTYPE	DENV1		PLASMA	PCR	OUCRU	2010-12-01	08:28:00
PP22799	222	312	DENGUE VIRAL LOAD	1443	COPIES/ML	PLASMA	PCR	OUCRU	2010-12-01	20:30:00
PP22799	222	312	DENGUE SEROTYPE	DENV1		PLASMA	PCR	OUCRU	2010-12-01	20:30:00
PP22799	222	313	DENGUE VIRAL LOAD	714.3	COPIES/ML	PLASMA	PCR	OUCRU	2010-12-02	08:07:00
PP22799	222	313	DENGUE SEROTYPE	DENV1		PLASMA	PCR	OUCRU	2010-12-02	08:07:00
PP22799	222	314	DENGUE VIRAL LOAD	<357	COPIES/ML	PLASMA	PCR	OUCRU	2010-12-09	08:51:00
PP22799	222	314	DENGUE SEROTYPE	DENV1		PLASMA	PCR	OUCRU	2010-12-09	08:51:00
PP22799	223	301	DENGUE VIRAL LOAD	9214000000	COPIES/ML	PLASMA	PCR	OUCRU	2010-11-30	16:56:00
PP22799	223	301	DENGUE SEROTYPE	DENV3		PLASMA	PCR	OUCRU	2010-11-30	16:56:00
PP22799	223	303	DENGUE VIRAL LOAD	742900000	COPIES/ML	PLASMA	PCR	OUCRU	2010-12-01	04:58:00
PP22799	223	303	DENGUE SEROTYPE	DENV3		PLASMA	PCR	OUCRU	2010-12-01	04:58:00
PP22799	223	304	DENGUE VIRAL LOAD	778600000	COPIES/ML	PLASMA	PCR	OUCRU	2010-12-01	16:57:00
PP22799	223	304	DENGUE SEROTYPE	DENV3		PLASMA	PCR	OUCRU	2010-12-01	16:57:00
PP22799	223	305	DENGUE VIRAL LOAD	550700000	COPIES/ML	PLASMA	PCR	OUCRU	2010-12-02	04:57:00
PP22799	223	305	DENGUE SEROTYPE	DENV3		PLASMA	PCR	OUCRU	2010-12-02	04:57:00
PP22799	223	306	DENGUE VIRAL LOAD	139300000	COPIES/ML	PLASMA	PCR	OUCRU	2010-12-02	16:57:00
PP22799	223	306	DENGUE SEROTYPE	DENV3		PLASMA	PCR	OUCRU	2010-12-02	16:57:00
PP22799	223	307	DENGUE VIRAL LOAD	1429000	COPIES/ML	PLASMA	PCR	OUCRU	2010-12-03	04:52:00
PP22799	223	307	DENGUE SEROTYPE	DENV3		PLASMA	PCR	OUCRU	2010-12-03	04:52:00
PP22799	223	308	DENGUE VIRAL LOAD	<357	COPIES/ML	PLASMA	PCR	OUCRU	2010-12-03	16:57:00
PP22799	223	308	DENGUE SEROTYPE	DENV3		PLASMA	PCR	OUCRU	2010-12-03	16:57:00
PP22799	223	309	DENGUE VIRAL LOAD	<357	COPIES/ML	PLASMA	PCR	OUCRU	2010-12-04	04:57:00
PP22799	223	309	DENGUE SEROTYPE	DENV3		PLASMA	PCR	OUCRU	2010-12-04	04:57:00
PP22799	223	310	DENGUE VIRAL LOAD	<357	COPIES/ML	PLASMA	PCR	OUCRU	2010-12-04	16:57:00
PP22799	223	310	DENGUE SEROTYPE	DENV3		PLASMA	PCR	OUCRU	2010-12-04	16:57:00
PP22799	223	311	DENGUE VIRAL LOAD	<357	COPIES/ML	PLASMA	PCR	OUCRU	2010-12-05	04:58:00
PP22799	223	311	DENGUE SEROTYPE	DENV3		PLASMA	PCR	OUCRU	2010-12-05	04:58:00
PP22799	223	312	DENGUE VIRAL LOAD	<357	COPIES/ML	PLASMA	PCR	OUCRU	2010-12-05	17:00:00
PP22799	223	312	DENGUE SEROTYPE	DENV3		PLASMA	PCR	OUCRU	2010-12-05	17:00:00
PP22799	223	313	DENGUE VIRAL LOAD	<357	COPIES/ML	PLASMA	PCR	OUCRU	2010-12-06	08:02:00
PP22799	223	313	DENGUE SEROTYPE	DENV3		PLASMA	PCR	OUCRU	2010-12-06	08:02:00
PP22799	223	314	DENGUE VIRAL LOAD	<357	COPIES/ML	PLASMA	PCR	OUCRU	2010-12-13	09:45:00
PP22799	223	314	DENGUE SEROTYPE	DENV3		PLASMA	PCR	OUCRU	2010-12-13	09:45:00
PP22799	224	301	DENGUE VIRAL LOAD	2879000000	COPIES/ML	PLASMA	PCR	OUCRU	2010-12-01	17:28:00
PP22799	224	301	DENGUE SEROTYPE	DENV2		PLASMA	PCR	OUCRU	2010-12-01	17:28:00
PP22799	224	303	DENGUE VIRAL LOAD	240000000	COPIES/ML	PLASMA	PCR	OUCRU	2010-12-02	05:28:00
PP22799	224	303	DENGUE SEROTYPE	DENV2		PLASMA	PCR	OUCRU	2010-12-02	05:28:00
PP22799	224	304	DENGUE VIRAL LOAD	40210000	COPIES/ML	PLASMA	PCR	OUCRU	2010-12-02	17:27:00
PP22799	224	304	DENGUE SEROTYPE	DENV2		PLASMA	PCR	OUCRU	2010-12-02	17:27:00
PP22799	224	305	DENGUE VIRAL LOAD	3550000	COPIES/ML	PLASMA	PCR	OUCRU	2010-12-03	05:27:00
PP22799	224	305	DENGUE SEROTYPE	DENV2		PLASMA	PCR	OUCRU	2010-12-03	05:27:00
PP22799	224	306	DENGUE VIRAL LOAD	39070	COPIES/ML	PLASMA	PCR	OUCRU	2010-12-03	17:27:00
PP22799	224	306	DENGUE SEROTYPE	DENV2		PLASMA	PCR	OUCRU	2010-12-03	17:27:00
PP22799	224	307	DENGUE VIRAL LOAD	6443	COPIES/ML	PLASMA	PCR	OUCRU	2010-12-04	05:27:00
PP22799	224	307	DENGUE SEROTYPE	DENV2		PLASMA	PCR	OUCRU	2010-12-04	05:27:00
PP22799	224	308	DENGUE VIRAL LOAD	2914	COPIES/ML	PLASMA	PCR	OUCRU	2010-12-04	17:26:00
PP22799	224	308	DENGUE SEROTYPE	DENV2		PLASMA	PCR	OUCRU	2010-12-04	17:26:00
PP22799	224	309	DENGUE VIRAL LOAD	2293	COPIES/ML	PLASMA	PCR	OUCRU	2010-12-05	05:21:00
PP22799	224	309	DENGUE SEROTYPE	DENV2		PLASMA	PCR	OUCRU	2010-12-05	05:21:00
PP22799	224	310	DENGUE VIRAL LOAD	189.3	COPIES/ML	PLASMA	PCR	OUCRU	2010-12-05	17:28:00
PP22799	224	310	DENGUE SEROTYPE	DENV2		PLASMA	PCR	OUCRU	2010-12-05	17:28:00
PP22799	224	311	DENGUE VIRAL LOAD	<72	COPIES/ML	PLASMA	PCR	OUCRU	2010-12-06	05:28:00
PP22799	224	311	DENGUE SEROTYPE	DENV2		PLASMA	PCR	OUCRU	2010-12-06	05:28:00
PP22799	224	312	DENGUE VIRAL LOAD	<72	COPIES/ML	PLASMA	PCR	OUCRU	2010-12-06	17:28:00
PP22799	224	312	DENGUE SEROTYPE	DENV2		PLASMA	PCR	OUCRU	2010-12-06	17:28:00
PP22799	224	313	DENGUE VIRAL LOAD	<72	COPIES/ML	PLASMA	PCR	OUCRU	2010-12-07	08:57:00
PP22799	224	313	DENGUE SEROTYPE	DENV2		PLASMA	PCR	OUCRU	2010-12-07	08:57:00
PP22799	224	314	DENGUE VIRAL LOAD	<72	COPIES/ML	PLASMA	PCR	OUCRU	2010-12-14	14:43:00
PP22799	224	314	DENGUE SEROTYPE	DENV2		PLASMA	PCR	OUCRU	2010-12-14	14:43:00
PP22799	225	301	DENGUE VIRAL LOAD	2171000000	COPIES/ML	PLASMA	PCR	OUCRU	2010-12-01	17:28:00
PP22799	225	301	DENGUE SEROTYPE	DENV1		PLASMA	PCR	OUCRU	2010-12-01	17:28:00
PP22799	225	303	DENGUE VIRAL LOAD	575000000	COPIES/ML	PLASMA	PCR	OUCRU	2010-12-02	05:58:00
PP22799	225	303	DENGUE SEROTYPE	DENV1		PLASMA	PCR	OUCRU	2010-12-02	05:58:00
PP22799	225	304	DENGUE VIRAL LOAD	207900000	COPIES/ML	PLASMA	PCR	OUCRU	2010-12-02	17:57:00
PP22799	225	304	DENGUE SEROTYPE	DENV1		PLASMA	PCR	OUCRU	2010-12-02	17:57:00
PP22799	225	305	DENGUE VIRAL LOAD	89290000	COPIES/ML	PLASMA	PCR	OUCRU	2010-12-03	05:57:00
PP22799	225	305	DENGUE SEROTYPE	DENV1		PLASMA	PCR	OUCRU	2010-12-03	05:57:00
PP22799	225	306	DENGUE VIRAL LOAD	73570000	COPIES/ML	PLASMA	PCR	OUCRU	2010-12-03	17:56:00
PP22799	225	306	DENGUE SEROTYPE	DENV1		PLASMA	PCR	OUCRU	2010-12-03	17:56:00
PP22799	225	307	DENGUE VIRAL LOAD	29140000	COPIES/ML	PLASMA	PCR	OUCRU	2010-12-04	05:57:00
PP22799	225	307	DENGUE SEROTYPE	DENV1		PLASMA	PCR	OUCRU	2010-12-04	05:57:00
PP22799	225	308	DENGUE VIRAL LOAD	13070000	COPIES/ML	PLASMA	PCR	OUCRU	2010-12-04	17:57:00
PP22799	225	308	DENGUE SEROTYPE	DENV1		PLASMA	PCR	OUCRU	2010-12-04	17:57:00
PP22799	225	309	DENGUE VIRAL LOAD	305700	COPIES/ML	PLASMA	PCR	OUCRU	2010-12-05	05:58:00
PP22799	225	309	DENGUE SEROTYPE	DENV1		PLASMA	PCR	OUCRU	2010-12-05	05:58:00
PP22799	225	310	DENGUE VIRAL LOAD	34210	COPIES/ML	PLASMA	PCR	OUCRU	2010-12-05	17:57:00
PP22799	225	310	DENGUE SEROTYPE	DENV1		PLASMA	PCR	OUCRU	2010-12-05	17:57:00
PP22799	225	311	DENGUE VIRAL LOAD	11000	COPIES/ML	PLASMA	PCR	OUCRU	2010-12-06	05:57:00
PP22799	225	311	DENGUE SEROTYPE	DENV1		PLASMA	PCR	OUCRU	2010-12-06	05:57:00
PP22799	225	312	DENGUE VIRAL LOAD	7079	COPIES/ML	PLASMA	PCR	OUCRU	2010-12-06	18:00:00
PP22799	225	312	DENGUE SEROTYPE	DENV1		PLASMA	PCR	OUCRU	2010-12-06	18:00:00
PP22799	225	313	DENGUE VIRAL LOAD	1043	COPIES/ML	PLASMA	PCR	OUCRU	2010-12-07	08:43:00
PP22799	225	313	DENGUE SEROTYPE	DENV1		PLASMA	PCR	OUCRU	2010-12-07	08:43:00
PP22799	225	314	DENGUE VIRAL LOAD	<357	COPIES/ML	PLASMA	PCR	OUCRU	2010-12-14	10:24:00
PP22799	225	314	DENGUE SEROTYPE	DENV1		PLASMA	PCR	OUCRU	2010-12-14	10:24:00
PP22799	226	301	DENGUE VIRAL LOAD	2514000000	COPIES/ML	PLASMA	PCR	OUCRU	2010-12-02	08:28:00
PP22799	226	301	DENGUE SEROTYPE	DENV1		PLASMA	PCR	OUCRU	2010-12-02	08:28:00
PP22799	226	302	DENGUE VIRAL LOAD	5521000000	COPIES/ML	PLASMA	PCR	OUCRU	2010-12-02	20:27:00
PP22799	226	302	DENGUE SEROTYPE	DENV1		PLASMA	PCR	OUCRU	2010-12-02	20:27:00
PP22799	226	303	DENGUE VIRAL LOAD	5079000000	COPIES/ML	PLASMA	PCR	OUCRU	2010-12-03	08:28:00
PP22799	226	303	DENGUE SEROTYPE	DENV1		PLASMA	PCR	OUCRU	2010-12-03	08:28:00
PP22799	226	304	DENGUE VIRAL LOAD	1450000000	COPIES/ML	PLASMA	PCR	OUCRU	2010-12-03	20:27:00
PP22799	226	304	DENGUE SEROTYPE	DENV1		PLASMA	PCR	OUCRU	2010-12-03	20:27:00
PP22799	226	305	DENGUE VIRAL LOAD	106400000	COPIES/ML	PLASMA	PCR	OUCRU	2010-12-04	08:26:00
PP22799	226	305	DENGUE SEROTYPE	DENV1		PLASMA	PCR	OUCRU	2010-12-04	08:26:00
PP22799	226	306	DENGUE VIRAL LOAD	835700	COPIES/ML	PLASMA	PCR	OUCRU	2010-12-04	20:27:00
PP22799	226	306	DENGUE SEROTYPE	DENV1		PLASMA	PCR	OUCRU	2010-12-04	20:27:00
PP22799	226	307	DENGUE VIRAL LOAD	59860	COPIES/ML	PLASMA	PCR	OUCRU	2010-12-05	08:22:00
PP22799	226	307	DENGUE SEROTYPE	DENV1		PLASMA	PCR	OUCRU	2010-12-05	08:22:00
PP22799	226	308	DENGUE VIRAL LOAD	13930	COPIES/ML	PLASMA	PCR	OUCRU	2010-12-05	20:28:00
PP22799	226	308	DENGUE SEROTYPE	DENV1		PLASMA	PCR	OUCRU	2010-12-05	20:28:00
PP22799	226	309	DENGUE VIRAL LOAD	19140	COPIES/ML	PLASMA	PCR	OUCRU	2010-12-06	08:28:00
PP22799	226	309	DENGUE SEROTYPE	DENV1		PLASMA	PCR	OUCRU	2010-12-06	08:28:00
PP22799	226	310	DENGUE VIRAL LOAD	9071	COPIES/ML	PLASMA	PCR	OUCRU	2010-12-06	20:27:00
PP22799	226	310	DENGUE SEROTYPE	DENV1		PLASMA	PCR	OUCRU	2010-12-06	20:27:00
PP22799	226	311	DENGUE VIRAL LOAD	4536	COPIES/ML	PLASMA	PCR	OUCRU	2010-12-07	08:29:00
PP22799	226	311	DENGUE SEROTYPE	DENV1		PLASMA	PCR	OUCRU	2010-12-07	08:29:00
PP22799	226	312	DENGUE VIRAL LOAD	3057	COPIES/ML	PLASMA	PCR	OUCRU	2010-12-07	20:27:00
PP22799	226	312	DENGUE SEROTYPE	DENV1		PLASMA	PCR	OUCRU	2010-12-07	20:27:00
PP22799	226	313	DENGUE VIRAL LOAD	2936	COPIES/ML	PLASMA	PCR	OUCRU	2010-12-08	07:54:00
PP22799	226	313	DENGUE SEROTYPE	DENV1		PLASMA	PCR	OUCRU	2010-12-08	07:54:00
PP22799	227	301	DENGUE VIRAL LOAD	871400000	COPIES/ML	PLASMA	PCR	OUCRU	2010-12-02	09:27:00
PP22799	227	301	DENGUE SEROTYPE	DENV1		PLASMA	PCR	OUCRU	2010-12-02	09:27:00
PP22799	227	302	DENGUE VIRAL LOAD	950000000	COPIES/ML	PLASMA	PCR	OUCRU	2010-12-02	21:27:00
PP22799	227	302	DENGUE SEROTYPE	DENV1		PLASMA	PCR	OUCRU	2010-12-02	21:27:00
PP22799	227	303	DENGUE VIRAL LOAD	378600000	COPIES/ML	PLASMA	PCR	OUCRU	2010-12-03	09:28:00
PP22799	227	303	DENGUE SEROTYPE	DENV1		PLASMA	PCR	OUCRU	2010-12-03	09:28:00
PP22799	227	304	DENGUE VIRAL LOAD	62930000	COPIES/ML	PLASMA	PCR	OUCRU	2010-12-03	21:28:00
PP22799	227	304	DENGUE SEROTYPE	DENV1		PLASMA	PCR	OUCRU	2010-12-03	21:28:00
PP22799	227	305	DENGUE VIRAL LOAD	9286000	COPIES/ML	PLASMA	PCR	OUCRU	2010-12-04	09:25:00
PP22799	227	305	DENGUE SEROTYPE	DENV1		PLASMA	PCR	OUCRU	2010-12-04	09:25:00
PP22799	227	306	DENGUE VIRAL LOAD	1800000	COPIES/ML	PLASMA	PCR	OUCRU	2010-12-04	21:26:00
PP22799	227	306	DENGUE SEROTYPE	DENV1		PLASMA	PCR	OUCRU	2010-12-04	21:26:00
PP22799	227	307	DENGUE VIRAL LOAD	31210	COPIES/ML	PLASMA	PCR	OUCRU	2010-12-05	09:27:00
PP22799	227	307	DENGUE SEROTYPE	DENV1		PLASMA	PCR	OUCRU	2010-12-05	09:27:00
PP22799	227	308	DENGUE VIRAL LOAD	3921	COPIES/ML	PLASMA	PCR	OUCRU	2010-12-05	21:27:00
PP22799	227	308	DENGUE SEROTYPE	DENV1		PLASMA	PCR	OUCRU	2010-12-05	21:27:00
PP22799	227	309	DENGUE VIRAL LOAD	1743	COPIES/ML	PLASMA	PCR	OUCRU	2010-12-06	09:27:00
PP22799	227	309	DENGUE SEROTYPE	DENV1		PLASMA	PCR	OUCRU	2010-12-06	09:27:00
PP22799	227	310	DENGUE VIRAL LOAD	<357	COPIES/ML	PLASMA	PCR	OUCRU	2010-12-06	21:27:00
PP22799	227	310	DENGUE SEROTYPE	DENV1		PLASMA	PCR	OUCRU	2010-12-06	21:27:00
PP22799	227	311	DENGUE VIRAL LOAD	985.7	COPIES/ML	PLASMA	PCR	OUCRU	2010-12-07	09:29:00
PP22799	227	311	DENGUE SEROTYPE	DENV1		PLASMA	PCR	OUCRU	2010-12-07	09:29:00
PP22799	227	312	DENGUE VIRAL LOAD	<357	COPIES/ML	PLASMA	PCR	OUCRU	2010-12-07	21:27:00
PP22799	227	312	DENGUE SEROTYPE	DENV1		PLASMA	PCR	OUCRU	2010-12-07	21:27:00
PP22799	227	313	DENGUE VIRAL LOAD	<357	COPIES/ML	PLASMA	PCR	OUCRU	2010-12-08	08:11:00
PP22799	227	313	DENGUE SEROTYPE	DENV1		PLASMA	PCR	OUCRU	2010-12-08	08:11:00
PP22799	228	301	DENGUE VIRAL LOAD	4021000000	COPIES/ML	PLASMA	PCR	OUCRU	2010-12-08	17:23:00
PP22799	228	301	DENGUE SEROTYPE	DENV1		PLASMA	PCR	OUCRU	2010-12-08	17:23:00
PP22799	228	303	DENGUE VIRAL LOAD	6079000000	COPIES/ML	PLASMA	PCR	OUCRU	2010-12-09	05:25:00
PP22799	228	303	DENGUE SEROTYPE	DENV1		PLASMA	PCR	OUCRU	2010-12-09	05:25:00
PP22799	228	304	DENGUE VIRAL LOAD	7086000000	COPIES/ML	PLASMA	PCR	OUCRU	2010-12-09	17:27:00
PP22799	228	304	DENGUE SEROTYPE	DENV1		PLASMA	PCR	OUCRU	2010-12-09	17:27:00
PP22799	228	305	DENGUE VIRAL LOAD	2793000000	COPIES/ML	PLASMA	PCR	OUCRU	2010-12-10	05:26:00
PP22799	228	305	DENGUE SEROTYPE	DENV1		PLASMA	PCR	OUCRU	2010-12-10	05:26:00
PP22799	228	306	DENGUE VIRAL LOAD	580000000	COPIES/ML	PLASMA	PCR	OUCRU	2010-12-10	17:27:00
PP22799	228	306	DENGUE SEROTYPE	DENV1		PLASMA	PCR	OUCRU	2010-12-10	17:27:00
PP22799	228	307	DENGUE VIRAL LOAD	145700000	COPIES/ML	PLASMA	PCR	OUCRU	2010-12-11	05:28:00
PP22799	228	307	DENGUE SEROTYPE	DENV1		PLASMA	PCR	OUCRU	2010-12-11	05:28:00
PP22799	228	308	DENGUE VIRAL LOAD	53000000	COPIES/ML	PLASMA	PCR	OUCRU	2010-12-11	17:27:00
PP22799	228	308	DENGUE SEROTYPE	DENV1		PLASMA	PCR	OUCRU	2010-12-11	17:27:00
PP22799	228	309	DENGUE VIRAL LOAD	14790000	COPIES/ML	PLASMA	PCR	OUCRU	2010-12-12	05:28:00
PP22799	228	309	DENGUE SEROTYPE	DENV1		PLASMA	PCR	OUCRU	2010-12-12	05:28:00
PP22799	228	310	DENGUE VIRAL LOAD	835700	COPIES/ML	PLASMA	PCR	OUCRU	2010-12-12	17:27:00
PP22799	228	310	DENGUE SEROTYPE	DENV1		PLASMA	PCR	OUCRU	2010-12-12	17:27:00
PP22799	228	311	DENGUE VIRAL LOAD	24860	COPIES/ML	PLASMA	PCR	OUCRU	2010-12-13	05:27:00
PP22799	228	311	DENGUE SEROTYPE	DENV1		PLASMA	PCR	OUCRU	2010-12-13	05:27:00
PP22799	228	312	DENGUE VIRAL LOAD	7500	COPIES/ML	PLASMA	PCR	OUCRU	2010-12-13	17:27:00
PP22799	228	312	DENGUE SEROTYPE	DENV1		PLASMA	PCR	OUCRU	2010-12-13	17:27:00
PP22799	228	313	DENGUE VIRAL LOAD	2971	COPIES/ML	PLASMA	PCR	OUCRU	2010-12-14	08:22:00
PP22799	228	313	DENGUE SEROTYPE	DENV1		PLASMA	PCR	OUCRU	2010-12-14	08:22:00
PP22799	228	314	DENGUE VIRAL LOAD	<357	COPIES/ML	PLASMA	PCR	OUCRU	2010-12-21	10:24:00
PP22799	228	314	DENGUE SEROTYPE	DENV1		PLASMA	PCR	OUCRU	2010-12-21	10:24:00
PP22799	229	301	DENGUE VIRAL LOAD	7071000000	COPIES/ML	PLASMA	PCR	OUCRU	2010-12-08	17:54:00
PP22799	229	301	DENGUE SEROTYPE	DENV1		PLASMA	PCR	OUCRU	2010-12-08	17:54:00
PP22799	229	303	DENGUE VIRAL LOAD	3064000000	COPIES/ML	PLASMA	PCR	OUCRU	2010-12-09	05:54:00
PP22799	229	303	DENGUE SEROTYPE	DENV1		PLASMA	PCR	OUCRU	2010-12-09	05:54:00
PP22799	229	304	DENGUE VIRAL LOAD	365000000	COPIES/ML	PLASMA	PCR	OUCRU	2010-12-09	17:57:00
PP22799	229	304	DENGUE SEROTYPE	DENV1		PLASMA	PCR	OUCRU	2010-12-09	17:57:00
PP22799	229	305	DENGUE VIRAL LOAD	66640000	COPIES/ML	PLASMA	PCR	OUCRU	2010-12-10	05:56:00
PP22799	229	305	DENGUE SEROTYPE	DENV1		PLASMA	PCR	OUCRU	2010-12-10	05:56:00
PP22799	229	306	DENGUE VIRAL LOAD	13710000	COPIES/ML	PLASMA	PCR	OUCRU	2010-12-10	17:57:00
PP22799	229	306	DENGUE SEROTYPE	DENV1		PLASMA	PCR	OUCRU	2010-12-10	17:57:00
PP22799	229	307	DENGUE VIRAL LOAD	80710	COPIES/ML	PLASMA	PCR	OUCRU	2010-12-11	05:58:00
PP22799	229	307	DENGUE SEROTYPE	DENV1		PLASMA	PCR	OUCRU	2010-12-11	05:58:00
PP22799	229	308	DENGUE VIRAL LOAD	39000	COPIES/ML	PLASMA	PCR	OUCRU	2010-12-11	17:57:00
PP22799	229	308	DENGUE SEROTYPE	DENV1		PLASMA	PCR	OUCRU	2010-12-11	17:57:00
PP22799	229	309	DENGUE VIRAL LOAD	3314	COPIES/ML	PLASMA	PCR	OUCRU	2010-12-12	05:58:00
PP22799	229	309	DENGUE SEROTYPE	DENV1		PLASMA	PCR	OUCRU	2010-12-12	05:58:00
PP22799	229	310	DENGUE VIRAL LOAD	735.7	COPIES/ML	PLASMA	PCR	OUCRU	2010-12-12	17:57:00
PP22799	229	310	DENGUE SEROTYPE	DENV1		PLASMA	PCR	OUCRU	2010-12-12	17:57:00
PP22799	229	311	DENGUE VIRAL LOAD	<357	COPIES/ML	PLASMA	PCR	OUCRU	2010-12-13	05:57:00
PP22799	229	311	DENGUE SEROTYPE	DENV1		PLASMA	PCR	OUCRU	2010-12-13	05:57:00
PP22799	229	312	DENGUE VIRAL LOAD	509.3	COPIES/ML	PLASMA	PCR	OUCRU	2010-12-13	18:00:00
PP22799	229	312	DENGUE SEROTYPE	DENV1		PLASMA	PCR	OUCRU	2010-12-13	18:00:00
PP22799	229	313	DENGUE VIRAL LOAD	<357	COPIES/ML	PLASMA	PCR	OUCRU	2010-12-14	08:12:00
PP22799	229	313	DENGUE SEROTYPE	DENV1		PLASMA	PCR	OUCRU	2010-12-14	08:12:00
PP22799	229	314	DENGUE VIRAL LOAD	<357	COPIES/ML	PLASMA	PCR	OUCRU	2010-12-21	15:53:00
PP22799	229	314	DENGUE SEROTYPE	DENV1		PLASMA	PCR	OUCRU	2010-12-21	15:53:00
PP22799	230	301	DENGUE VIRAL LOAD	148600000	COPIES/ML	PLASMA	PCR	OUCRU	2010-12-09	11:23:00
PP22799	230	301	DENGUE SEROTYPE	DENV2		PLASMA	PCR	OUCRU	2010-12-09	11:23:00
PP22799	230	302	DENGUE VIRAL LOAD	63790000	COPIES/ML	PLASMA	PCR	OUCRU	2010-12-09	23:25:00
PP22799	230	302	DENGUE SEROTYPE	DENV2		PLASMA	PCR	OUCRU	2010-12-09	23:25:00
PP22799	230	303	DENGUE VIRAL LOAD	11930000	COPIES/ML	PLASMA	PCR	OUCRU	2010-12-10	11:28:00
PP22799	230	303	DENGUE SEROTYPE	DENV2		PLASMA	PCR	OUCRU	2010-12-10	11:28:00
PP22799	230	304	DENGUE VIRAL LOAD	4600000	COPIES/ML	PLASMA	PCR	OUCRU	2010-12-10	23:26:00
PP22799	230	304	DENGUE SEROTYPE	DENV2		PLASMA	PCR	OUCRU	2010-12-10	23:26:00
PP22799	230	305	DENGUE VIRAL LOAD	2236000	COPIES/ML	PLASMA	PCR	OUCRU	2010-12-11	11:28:00
PP22799	230	305	DENGUE SEROTYPE	DENV2		PLASMA	PCR	OUCRU	2010-12-11	11:28:00
PP22799	230	306	DENGUE VIRAL LOAD	52500	COPIES/ML	PLASMA	PCR	OUCRU	2010-12-11	23:27:00
PP22799	230	306	DENGUE SEROTYPE	DENV2		PLASMA	PCR	OUCRU	2010-12-11	23:27:00
PP22799	230	307	DENGUE VIRAL LOAD	942.9	COPIES/ML	PLASMA	PCR	OUCRU	2010-12-12	11:26:00
PP22799	230	307	DENGUE SEROTYPE	DENV2		PLASMA	PCR	OUCRU	2010-12-12	11:26:00
PP22799	230	308	DENGUE VIRAL LOAD	182.1	COPIES/ML	PLASMA	PCR	OUCRU	2010-12-12	23:26:00
PP22799	230	308	DENGUE SEROTYPE	DENV2		PLASMA	PCR	OUCRU	2010-12-12	23:26:00
PP22799	230	309	DENGUE VIRAL LOAD	<72	COPIES/ML	PLASMA	PCR	OUCRU	2010-12-13	11:26:00
PP22799	230	309	DENGUE SEROTYPE	DENV2		PLASMA	PCR	OUCRU	2010-12-13	11:26:00
PP22799	230	310	DENGUE VIRAL LOAD	<72	COPIES/ML	PLASMA	PCR	OUCRU	2010-12-13	23:27:00
PP22799	230	310	DENGUE SEROTYPE	DENV2		PLASMA	PCR	OUCRU	2010-12-13	23:27:00
PP22799	230	311	DENGUE VIRAL LOAD	<72	COPIES/ML	PLASMA	PCR	OUCRU	2010-12-14	11:30:00
PP22799	230	311	DENGUE SEROTYPE	DENV2		PLASMA	PCR	OUCRU	2010-12-14	11:30:00
PP22799	230	312	DENGUE VIRAL LOAD	97.14	COPIES/ML	PLASMA	PCR	OUCRU	2010-12-14	23:30:00
PP22799	230	312	DENGUE SEROTYPE	DENV2		PLASMA	PCR	OUCRU	2010-12-14	23:30:00
PP22799	230	313	DENGUE VIRAL LOAD	<72	COPIES/ML	PLASMA	PCR	OUCRU	2010-12-15	08:17:00
PP22799	230	313	DENGUE SEROTYPE	DENV2		PLASMA	PCR	OUCRU	2010-12-15	08:17:00
PP22799	230	314	DENGUE VIRAL LOAD	<72	COPIES/ML	PLASMA	PCR	OUCRU	2010-12-22	08:57:00
PP22799	230	314	DENGUE SEROTYPE	DENV2		PLASMA	PCR	OUCRU	2010-12-22	08:57:00
PP22799	231	301	DENGUE VIRAL LOAD	3307000000	COPIES/ML	PLASMA	PCR	OUCRU	2010-12-09	18:25:00
PP22799	231	301	DENGUE SEROTYPE	DENV1		PLASMA	PCR	OUCRU	2010-12-09	18:25:00
PP22799	231	303	DENGUE VIRAL LOAD	1179000000	COPIES/ML	PLASMA	PCR	OUCRU	2010-12-10	06:28:00
PP22799	231	303	DENGUE SEROTYPE	DENV1		PLASMA	PCR	OUCRU	2010-12-10	06:28:00
PP22799	231	304	DENGUE VIRAL LOAD	258600000	COPIES/ML	PLASMA	PCR	OUCRU	2010-12-10	18:26:00
PP22799	231	304	DENGUE SEROTYPE	DENV1		PLASMA	PCR	OUCRU	2010-12-10	18:26:00
PP22799	231	305	DENGUE VIRAL LOAD	169300000	COPIES/ML	PLASMA	PCR	OUCRU	2010-12-11	06:27:00
PP22799	231	305	DENGUE SEROTYPE	DENV1		PLASMA	PCR	OUCRU	2010-12-11	06:27:00
PP22799	231	306	DENGUE VIRAL LOAD	8857000	COPIES/ML	PLASMA	PCR	OUCRU	2010-12-11	18:27:00
PP22799	231	306	DENGUE SEROTYPE	DENV1		PLASMA	PCR	OUCRU	2010-12-11	18:27:00
PP22799	231	307	DENGUE VIRAL LOAD	31430000	COPIES/ML	PLASMA	PCR	OUCRU	2010-12-12	06:27:00
PP22799	231	307	DENGUE SEROTYPE	DENV1		PLASMA	PCR	OUCRU	2010-12-12	06:27:00
PP22799	231	308	DENGUE VIRAL LOAD	14570000	COPIES/ML	PLASMA	PCR	OUCRU	2010-12-12	18:27:00
PP22799	231	308	DENGUE SEROTYPE	DENV1		PLASMA	PCR	OUCRU	2010-12-12	18:27:00
PP22799	231	309	DENGUE VIRAL LOAD	1443000	COPIES/ML	PLASMA	PCR	OUCRU	2010-12-13	06:27:00
PP22799	231	309	DENGUE SEROTYPE	DENV1		PLASMA	PCR	OUCRU	2010-12-13	06:27:00
PP22799	231	310	DENGUE VIRAL LOAD	37710	COPIES/ML	PLASMA	PCR	OUCRU	2010-12-13	18:26:00
PP22799	231	310	DENGUE SEROTYPE	DENV1		PLASMA	PCR	OUCRU	2010-12-13	18:26:00
PP22799	231	311	DENGUE VIRAL LOAD	12930	COPIES/ML	PLASMA	PCR	OUCRU	2010-12-14	06:26:00
PP22799	231	311	DENGUE SEROTYPE	DENV1		PLASMA	PCR	OUCRU	2010-12-14	06:26:00
PP22799	231	312	DENGUE VIRAL LOAD	1671	COPIES/ML	PLASMA	PCR	OUCRU	2010-12-14	18:30:00
PP22799	231	312	DENGUE SEROTYPE	DENV1		PLASMA	PCR	OUCRU	2010-12-14	18:30:00
PP22799	231	313	DENGUE VIRAL LOAD	5700	COPIES/ML	PLASMA	PCR	OUCRU	2010-12-15	08:25:00
PP22799	231	313	DENGUE SEROTYPE	DENV1		PLASMA	PCR	OUCRU	2010-12-15	08:25:00
PP22799	231	314	DENGUE VIRAL LOAD	<357	COPIES/ML	PLASMA	PCR	OUCRU	2011-12-22	15:59:00
PP22799	231	314	DENGUE SEROTYPE	DENV1		PLASMA	PCR	OUCRU	2011-12-22	15:59:00
PP22799	232	301	DENGUE VIRAL LOAD	4129000000	COPIES/ML	PLASMA	PCR	OUCRU	2010-12-13	11:44:00
PP22799	232	301	DENGUE SEROTYPE	DENV3		PLASMA	PCR	OUCRU	2010-12-13	11:44:00
PP22799	232	302	DENGUE VIRAL LOAD	3936000000	COPIES/ML	PLASMA	PCR	OUCRU	2010-12-13	23:43:00
PP22799	232	302	DENGUE SEROTYPE	DENV3		PLASMA	PCR	OUCRU	2010-12-13	23:43:00
PP22799	232	303	DENGUE VIRAL LOAD	1586000000	COPIES/ML	PLASMA	PCR	OUCRU	2010-12-14	11:44:00
PP22799	232	303	DENGUE SEROTYPE	DENV3		PLASMA	PCR	OUCRU	2010-12-14	11:44:00
PP22799	232	304	DENGUE VIRAL LOAD	105000000	COPIES/ML	PLASMA	PCR	OUCRU	2010-12-14	23:44:00
PP22799	232	304	DENGUE SEROTYPE	DENV3		PLASMA	PCR	OUCRU	2010-12-14	23:44:00
PP22799	232	305	DENGUE VIRAL LOAD	74290000	COPIES/ML	PLASMA	PCR	OUCRU	2010-12-15	11:43:00
PP22799	232	305	DENGUE SEROTYPE	DENV3		PLASMA	PCR	OUCRU	2010-12-15	11:43:00
PP22799	232	306	DENGUE VIRAL LOAD	17140000	COPIES/ML	PLASMA	PCR	OUCRU	2010-12-15	23:41:00
PP22799	232	306	DENGUE SEROTYPE	DENV3		PLASMA	PCR	OUCRU	2010-12-15	23:41:00
PP22799	232	307	DENGUE VIRAL LOAD	<357	COPIES/ML	PLASMA	PCR	OUCRU	2010-12-16	11:42:00
PP22799	232	307	DENGUE SEROTYPE	DENV3		PLASMA	PCR	OUCRU	2010-12-16	11:42:00
PP22799	232	308	DENGUE VIRAL LOAD	<357	COPIES/ML	PLASMA	PCR	OUCRU	2010-12-16	23:42:00
PP22799	232	308	DENGUE SEROTYPE	DENV3		PLASMA	PCR	OUCRU	2010-12-16	23:42:00
PP22799	232	309	DENGUE VIRAL LOAD	<357	COPIES/ML	PLASMA	PCR	OUCRU	2010-12-17	11:43:00
PP22799	232	309	DENGUE SEROTYPE	DENV3		PLASMA	PCR	OUCRU	2010-12-17	11:43:00
PP22799	232	310	DENGUE VIRAL LOAD	<357	COPIES/ML	PLASMA	PCR	OUCRU	2010-12-17	23:42:00
PP22799	232	310	DENGUE SEROTYPE	DENV3		PLASMA	PCR	OUCRU	2010-12-17	23:42:00
PP22799	232	311	DENGUE VIRAL LOAD	<357	COPIES/ML	PLASMA	PCR	OUCRU	2010-12-18	11:43:00
PP22799	232	311	DENGUE SEROTYPE	DENV3		PLASMA	PCR	OUCRU	2010-12-18	11:43:00
PP22799	232	312	DENGUE VIRAL LOAD	<357	COPIES/ML	PLASMA	PCR	OUCRU	2010-12-18	23:42:00
PP22799	232	312	DENGUE SEROTYPE	DENV3		PLASMA	PCR	OUCRU	2010-12-18	23:42:00
PP22799	232	313	DENGUE VIRAL LOAD	<357	COPIES/ML	PLASMA	PCR	OUCRU	2010-12-19	08:13:00
PP22799	232	313	DENGUE SEROTYPE	DENV3		PLASMA	PCR	OUCRU	2010-12-19	08:13:00
PP22799	232	314	DENGUE VIRAL LOAD	<357	COPIES/ML	PLASMA	PCR	OUCRU	2010-12-27	10:53:00
PP22799	232	314	DENGUE SEROTYPE	DENV3		PLASMA	PCR	OUCRU	2010-12-27	10:53:00
PP22799	233	301	DENGUE VIRAL LOAD	3836000000	COPIES/ML	PLASMA	PCR	OUCRU	2010-12-13	17:28:00
PP22799	233	301	DENGUE SEROTYPE	DENV2		PLASMA	PCR	OUCRU	2010-12-13	17:28:00
PP22799	233	303	DENGUE VIRAL LOAD	6993000000	COPIES/ML	PLASMA	PCR	OUCRU	2010-12-14	05:28:00
PP22799	233	303	DENGUE SEROTYPE	DENV2		PLASMA	PCR	OUCRU	2010-12-14	05:28:00
PP22799	233	304	DENGUE VIRAL LOAD	6979000000	COPIES/ML	PLASMA	PCR	OUCRU	2010-12-14	17:28:00
PP22799	233	304	DENGUE SEROTYPE	DENV2		PLASMA	PCR	OUCRU	2010-12-14	17:28:00
PP22799	233	305	DENGUE VIRAL LOAD	3400000000	COPIES/ML	PLASMA	PCR	OUCRU	2010-12-15	05:25:00
PP22799	233	305	DENGUE SEROTYPE	DENV2		PLASMA	PCR	OUCRU	2010-12-15	05:25:00
PP22799	233	306	DENGUE VIRAL LOAD	127100000	COPIES/ML	PLASMA	PCR	OUCRU	2010-12-15	17:25:00
PP22799	233	306	DENGUE SEROTYPE	DENV2		PLASMA	PCR	OUCRU	2010-12-15	17:25:00
PP22799	233	307	DENGUE VIRAL LOAD	30290000	COPIES/ML	PLASMA	PCR	OUCRU	2010-12-16	05:27:00
PP22799	233	307	DENGUE SEROTYPE	DENV2		PLASMA	PCR	OUCRU	2010-12-16	05:27:00
PP22799	233	308	DENGUE VIRAL LOAD	13000000	COPIES/ML	PLASMA	PCR	OUCRU	2010-12-16	17:27:00
PP22799	233	308	DENGUE SEROTYPE	DENV2		PLASMA	PCR	OUCRU	2010-12-16	17:27:00
PP22799	233	309	DENGUE VIRAL LOAD	235700	COPIES/ML	PLASMA	PCR	OUCRU	2010-12-17	05:28:00
PP22799	233	309	DENGUE SEROTYPE	DENV2		PLASMA	PCR	OUCRU	2010-12-17	05:28:00
PP22799	233	310	DENGUE VIRAL LOAD	7929	COPIES/ML	PLASMA	PCR	OUCRU	2010-12-17	17:28:00
PP22799	233	310	DENGUE SEROTYPE	DENV2		PLASMA	PCR	OUCRU	2010-12-17	17:28:00
PP22799	233	311	DENGUE VIRAL LOAD	1743	COPIES/ML	PLASMA	PCR	OUCRU	2010-12-18	05:28:00
PP22799	233	311	DENGUE SEROTYPE	DENV2		PLASMA	PCR	OUCRU	2010-12-18	05:28:00
PP22799	233	312	DENGUE VIRAL LOAD	1786	COPIES/ML	PLASMA	PCR	OUCRU	2010-12-18	17:30:00
PP22799	233	312	DENGUE SEROTYPE	DENV2		PLASMA	PCR	OUCRU	2010-12-18	17:30:00
PP22799	233	313	DENGUE VIRAL LOAD	<72	COPIES/ML	PLASMA	PCR	OUCRU	2010-12-19	08:28:00
PP22799	233	313	DENGUE SEROTYPE	DENV2		PLASMA	PCR	OUCRU	2010-12-19	08:28:00
PP22799	233	314	DENGUE VIRAL LOAD	<72	COPIES/ML	PLASMA	PCR	OUCRU	2010-12-27	09:31:00
PP22799	233	314	DENGUE SEROTYPE	DENV2		PLASMA	PCR	OUCRU	2010-12-27	09:31:00
PP22799	234	301	DENGUE VIRAL LOAD	1021000000	COPIES/ML	PLASMA	PCR	OUCRU	2010-12-14	17:51:00
PP22799	234	301	DENGUE SEROTYPE	DENV2		PLASMA	PCR	OUCRU	2010-12-14	17:51:00
PP22799	234	303	DENGUE VIRAL LOAD	1300000000	COPIES/ML	PLASMA	PCR	OUCRU	2010-12-15	05:58:00
PP22799	234	303	DENGUE SEROTYPE	DENV2		PLASMA	PCR	OUCRU	2010-12-15	05:58:00
PP22799	234	304	DENGUE VIRAL LOAD	728600000	COPIES/ML	PLASMA	PCR	OUCRU	2010-12-15	17:58:00
PP22799	234	304	DENGUE SEROTYPE	DENV2		PLASMA	PCR	OUCRU	2010-12-15	17:58:00
PP22799	234	305	DENGUE VIRAL LOAD	89290000	COPIES/ML	PLASMA	PCR	OUCRU	2010-12-16	05:57:00
PP22799	234	305	DENGUE SEROTYPE	DENV2		PLASMA	PCR	OUCRU	2010-12-16	05:57:00
PP22799	234	306	DENGUE VIRAL LOAD	14070000	COPIES/ML	PLASMA	PCR	OUCRU	2010-12-16	17:57:00
PP22799	234	306	DENGUE SEROTYPE	DENV2		PLASMA	PCR	OUCRU	2010-12-16	17:57:00
PP22799	234	307	DENGUE VIRAL LOAD	1964000	COPIES/ML	PLASMA	PCR	OUCRU	2010-12-17	05:58:00
PP22799	234	307	DENGUE SEROTYPE	DENV2		PLASMA	PCR	OUCRU	2010-12-17	05:58:00
PP22799	234	308	DENGUE VIRAL LOAD	45360	COPIES/ML	PLASMA	PCR	OUCRU	2010-12-17	17:57:00
PP22799	234	308	DENGUE SEROTYPE	DENV2		PLASMA	PCR	OUCRU	2010-12-17	17:57:00
PP22799	234	309	DENGUE VIRAL LOAD	2121	COPIES/ML	PLASMA	PCR	OUCRU	2010-12-18	05:54:00
PP22799	234	309	DENGUE SEROTYPE	DENV2		PLASMA	PCR	OUCRU	2010-12-18	05:54:00
PP22799	234	310	DENGUE VIRAL LOAD	170	COPIES/ML	PLASMA	PCR	OUCRU	2010-12-18	17:58:00
PP22799	234	310	DENGUE SEROTYPE	DENV2		PLASMA	PCR	OUCRU	2010-12-18	17:58:00
PP22799	234	311	DENGUE VIRAL LOAD	<72	COPIES/ML	PLASMA	PCR	OUCRU	2010-12-19	05:57:00
PP22799	234	311	DENGUE SEROTYPE	DENV2		PLASMA	PCR	OUCRU	2010-12-19	05:57:00
PP22799	234	312	DENGUE VIRAL LOAD	<72	COPIES/ML	PLASMA	PCR	OUCRU	2010-12-19	17:58:00
PP22799	234	312	DENGUE SEROTYPE	DENV2		PLASMA	PCR	OUCRU	2010-12-19	17:58:00
PP22799	234	313	DENGUE VIRAL LOAD	<72	COPIES/ML	PLASMA	PCR	OUCRU	2010-12-20	08:13:00
PP22799	234	313	DENGUE SEROTYPE	DENV2		PLASMA	PCR	OUCRU	2010-12-20	08:13:00
PP22799	234	314	DENGUE VIRAL LOAD	<72	COPIES/ML	PLASMA	PCR	OUCRU	2010-12-27	11:15:00
PP22799	234	314	DENGUE SEROTYPE	DENV2		PLASMA	PCR	OUCRU	2010-12-27	11:15:00
PP22799	235	301	DENGUE VIRAL LOAD	627900000	COPIES/ML	PLASMA	PCR	OUCRU	2010-12-17	19:54:00
PP22799	235	301	DENGUE SEROTYPE	DENV3		PLASMA	PCR	OUCRU	2010-12-17	19:54:00
PP22799	235	303	DENGUE VIRAL LOAD	238600000	COPIES/ML	PLASMA	PCR	OUCRU	2010-12-18	07:57:00
PP22799	235	303	DENGUE SEROTYPE	DENV3		PLASMA	PCR	OUCRU	2010-12-18	07:57:00
PP22799	235	304	DENGUE VIRAL LOAD	115000000	COPIES/ML	PLASMA	PCR	OUCRU	2010-12-18	19:58:00
PP22799	235	304	DENGUE SEROTYPE	DENV3		PLASMA	PCR	OUCRU	2010-12-18	19:58:00
PP22799	235	305	DENGUE VIRAL LOAD	77860000	COPIES/ML	PLASMA	PCR	OUCRU	2010-12-19	07:57:00
PP22799	235	305	DENGUE SEROTYPE	DENV3		PLASMA	PCR	OUCRU	2010-12-19	07:57:00
PP22799	235	306	DENGUE VIRAL LOAD	35860000	COPIES/ML	PLASMA	PCR	OUCRU	2010-12-19	19:57:00
PP22799	235	306	DENGUE SEROTYPE	DENV3		PLASMA	PCR	OUCRU	2010-12-19	19:57:00
PP22799	235	307	DENGUE VIRAL LOAD	4900000	COPIES/ML	PLASMA	PCR	OUCRU	2010-12-20	07:57:00
PP22799	235	307	DENGUE SEROTYPE	DENV3		PLASMA	PCR	OUCRU	2010-12-20	07:57:00
PP22799	235	308	DENGUE VIRAL LOAD	271400	COPIES/ML	PLASMA	PCR	OUCRU	2010-12-20	19:58:00
PP22799	235	308	DENGUE SEROTYPE	DENV3		PLASMA	PCR	OUCRU	2010-12-20	19:58:00
PP22799	235	309	DENGUE VIRAL LOAD	<357	COPIES/ML	PLASMA	PCR	OUCRU	2010-12-21	07:57:00
PP22799	235	309	DENGUE SEROTYPE	DENV3		PLASMA	PCR	OUCRU	2010-12-21	07:57:00
PP22799	235	310	DENGUE VIRAL LOAD	<357	COPIES/ML	PLASMA	PCR	OUCRU	2010-12-21	19:57:00
PP22799	235	310	DENGUE SEROTYPE	DENV3		PLASMA	PCR	OUCRU	2010-12-21	19:57:00
PP22799	235	311	DENGUE VIRAL LOAD	<357	COPIES/ML	PLASMA	PCR	OUCRU	2010-12-22	07:58:00
PP22799	235	311	DENGUE SEROTYPE	DENV3		PLASMA	PCR	OUCRU	2010-12-22	07:58:00
PP22799	235	312	DENGUE VIRAL LOAD	<357	COPIES/ML	PLASMA	PCR	OUCRU	2010-12-22	19:57:00
PP22799	235	312	DENGUE SEROTYPE	DENV3		PLASMA	PCR	OUCRU	2010-12-22	19:57:00
PP22799	235	313	DENGUE VIRAL LOAD	<357	COPIES/ML	PLASMA	PCR	OUCRU	2010-12-23	08:06:00
PP22799	235	313	DENGUE SEROTYPE	DENV3		PLASMA	PCR	OUCRU	2010-12-23	08:06:00
PP22799	236	301	DENGUE VIRAL LOAD	132900000	COPIES/ML	PLASMA	PCR	OUCRU	2010-12-20	16:54:00
PP22799	236	301	DENGUE SEROTYPE	DENV2		PLASMA	PCR	OUCRU	2010-12-20	16:54:00
PP22799	236	303	DENGUE VIRAL LOAD	127100000	COPIES/ML	PLASMA	PCR	OUCRU	2010-12-21	04:58:00
PP22799	236	303	DENGUE SEROTYPE	DENV2		PLASMA	PCR	OUCRU	2010-12-21	04:58:00
PP22799	236	304	DENGUE VIRAL LOAD	50140000	COPIES/ML	PLASMA	PCR	OUCRU	2010-12-21	16:57:00
PP22799	236	304	DENGUE SEROTYPE	DENV2		PLASMA	PCR	OUCRU	2010-12-21	16:57:00
PP22799	236	305	DENGUE VIRAL LOAD	7714000	COPIES/ML	PLASMA	PCR	OUCRU	2010-12-22	04:57:00
PP22799	236	305	DENGUE SEROTYPE	DENV2		PLASMA	PCR	OUCRU	2010-12-22	04:57:00
PP22799	236	306	DENGUE VIRAL LOAD	1529000	COPIES/ML	PLASMA	PCR	OUCRU	2010-12-22	16:57:00
PP22799	236	306	DENGUE SEROTYPE	DENV2		PLASMA	PCR	OUCRU	2010-12-22	16:57:00
PP22799	236	307	DENGUE VIRAL LOAD	43360	COPIES/ML	PLASMA	PCR	OUCRU	2010-12-23	04:57:00
PP22799	236	307	DENGUE SEROTYPE	DENV2		PLASMA	PCR	OUCRU	2010-12-23	04:57:00
PP22799	236	308	DENGUE VIRAL LOAD	85.71	COPIES/ML	PLASMA	PCR	OUCRU	2010-12-23	16:58:00
PP22799	236	308	DENGUE SEROTYPE	DENV2		PLASMA	PCR	OUCRU	2010-12-23	16:58:00
PP22799	236	309	DENGUE VIRAL LOAD	<72	COPIES/ML	PLASMA	PCR	OUCRU	2010-12-24	04:55:00
PP22799	236	309	DENGUE SEROTYPE	DENV2		PLASMA	PCR	OUCRU	2010-12-24	04:55:00
PP22799	236	310	DENGUE VIRAL LOAD	<72	COPIES/ML	PLASMA	PCR	OUCRU	2010-12-24	16:59:00
PP22799	236	310	DENGUE SEROTYPE	DENV2		PLASMA	PCR	OUCRU	2010-12-24	16:59:00
PP22799	236	311	DENGUE VIRAL LOAD	<72	COPIES/ML	PLASMA	PCR	OUCRU	2010-12-25	04:58:00
PP22799	236	311	DENGUE SEROTYPE	DENV2		PLASMA	PCR	OUCRU	2010-12-25	04:58:00
PP22799	236	312	DENGUE VIRAL LOAD	<72	COPIES/ML	PLASMA	PCR	OUCRU	2010-12-25	17:00:00
PP22799	236	312	DENGUE SEROTYPE	DENV2		PLASMA	PCR	OUCRU	2010-12-25	17:00:00
PP22799	236	313	DENGUE VIRAL LOAD	<72	COPIES/ML	PLASMA	PCR	OUCRU	2010-12-26	08:19:00
PP22799	236	313	DENGUE SEROTYPE	DENV2		PLASMA	PCR	OUCRU	2010-12-26	08:19:00
PP22799	236	314	DENGUE VIRAL LOAD	<72	COPIES/ML	PLASMA	PCR	OUCRU	2011-01-04	09:15:00
PP22799	236	314	DENGUE SEROTYPE	DENV2		PLASMA	PCR	OUCRU	2011-01-04	09:15:00
PP22799	237	301	DENGUE VIRAL LOAD	37930000	COPIES/ML	PLASMA	PCR	OUCRU	2010-12-21	08:25:00
PP22799	237	301	DENGUE SEROTYPE	DENV4		PLASMA	PCR	OUCRU	2010-12-21	08:25:00
PP22799	237	302	DENGUE VIRAL LOAD	14290000	COPIES/ML	PLASMA	PCR	OUCRU	2010-12-21	20:25:00
PP22799	237	302	DENGUE SEROTYPE	DENV4		PLASMA	PCR	OUCRU	2010-12-21	20:25:00
PP22799	237	303	DENGUE VIRAL LOAD	6329000	COPIES/ML	PLASMA	PCR	OUCRU	2010-12-22	08:28:00
PP22799	237	303	DENGUE SEROTYPE	DENV4		PLASMA	PCR	OUCRU	2010-12-22	08:28:00
PP22799	237	304	DENGUE VIRAL LOAD	2107000	COPIES/ML	PLASMA	PCR	OUCRU	2010-12-22	20:28:00
PP22799	237	304	DENGUE SEROTYPE	DENV4		PLASMA	PCR	OUCRU	2010-12-22	20:28:00
PP22799	237	305	DENGUE VIRAL LOAD	181400	COPIES/ML	PLASMA	PCR	OUCRU	2010-12-23	08:28:00
PP22799	237	305	DENGUE SEROTYPE	DENV4		PLASMA	PCR	OUCRU	2010-12-23	08:28:00
PP22799	237	306	DENGUE VIRAL LOAD	30290	COPIES/ML	PLASMA	PCR	OUCRU	2010-12-23	20:28:00
PP22799	237	306	DENGUE SEROTYPE	DENV4		PLASMA	PCR	OUCRU	2010-12-23	20:28:00
PP22799	237	307	DENGUE VIRAL LOAD	<720	COPIES/ML	PLASMA	PCR	OUCRU	2010-12-24	08:27:00
PP22799	237	307	DENGUE SEROTYPE	DENV4		PLASMA	PCR	OUCRU	2010-12-24	08:27:00
PP22799	237	308	DENGUE VIRAL LOAD	<720	COPIES/ML	PLASMA	PCR	OUCRU	2010-12-24	20:26:00
PP22799	237	308	DENGUE SEROTYPE	DENV4		PLASMA	PCR	OUCRU	2010-12-24	20:26:00
PP22799	237	309	DENGUE VIRAL LOAD	<720	COPIES/ML	PLASMA	PCR	OUCRU	2010-12-25	08:26:00
PP22799	237	309	DENGUE SEROTYPE	DENV4		PLASMA	PCR	OUCRU	2010-12-25	08:26:00
PP22799	237	310	DENGUE VIRAL LOAD	<720	COPIES/ML	PLASMA	PCR	OUCRU	2010-12-25	20:27:00
PP22799	237	310	DENGUE SEROTYPE	DENV4		PLASMA	PCR	OUCRU	2010-12-25	20:27:00
PP22799	237	311	DENGUE VIRAL LOAD	<720	COPIES/ML	PLASMA	PCR	OUCRU	2010-12-26	08:28:00
PP22799	237	311	DENGUE SEROTYPE	DENV4		PLASMA	PCR	OUCRU	2010-12-26	08:28:00
PP22799	237	312	DENGUE VIRAL LOAD	<720	COPIES/ML	PLASMA	PCR	OUCRU	2010-12-26	20:28:00
PP22799	237	312	DENGUE SEROTYPE	DENV4		PLASMA	PCR	OUCRU	2010-12-26	20:28:00
PP22799	237	313	DENGUE VIRAL LOAD	<720	COPIES/ML	PLASMA	PCR	OUCRU	2010-12-27	08:17:00
PP22799	237	313	DENGUE SEROTYPE	DENV4		PLASMA	PCR	OUCRU	2010-12-27	08:17:00
PP22799	237	314	DENGUE VIRAL LOAD	<720	COPIES/ML	PLASMA	PCR	OUCRU	2011-01-04	12:28:00
PP22799	237	314	DENGUE SEROTYPE	DENV4		PLASMA	PCR	OUCRU	2011-01-04	12:28:00
PP22799	238	301	DENGUE VIRAL LOAD	5536000000	COPIES/ML	PLASMA	PCR	OUCRU	2010-12-23	17:25:00
PP22799	238	301	DENGUE SEROTYPE	DENV1		PLASMA	PCR	OUCRU	2010-12-23	17:25:00
PP22799	238	303	DENGUE VIRAL LOAD	5871000000	COPIES/ML	PLASMA	PCR	OUCRU	2010-12-24	05:28:00
PP22799	238	303	DENGUE SEROTYPE	DENV1		PLASMA	PCR	OUCRU	2010-12-24	05:28:00
PP22799	238	304	DENGUE VIRAL LOAD	6136000000	COPIES/ML	PLASMA	PCR	OUCRU	2010-12-24	17:28:00
PP22799	238	304	DENGUE SEROTYPE	DENV1		PLASMA	PCR	OUCRU	2010-12-24	17:28:00
PP22799	238	305	DENGUE VIRAL LOAD	1343000000	COPIES/ML	PLASMA	PCR	OUCRU	2010-12-25	05:27:00
PP22799	238	305	DENGUE SEROTYPE	DENV1		PLASMA	PCR	OUCRU	2010-12-25	05:27:00
PP22799	238	306	DENGUE VIRAL LOAD	297100000	COPIES/ML	PLASMA	PCR	OUCRU	2010-12-25	17:27:00
PP22799	238	306	DENGUE SEROTYPE	DENV1		PLASMA	PCR	OUCRU	2010-12-25	17:27:00
PP22799	238	307	DENGUE VIRAL LOAD	60290000	COPIES/ML	PLASMA	PCR	OUCRU	2010-12-26	05:28:00
PP22799	238	307	DENGUE SEROTYPE	DENV1		PLASMA	PCR	OUCRU	2010-12-26	05:28:00
PP22799	238	308	DENGUE VIRAL LOAD	3864000	COPIES/ML	PLASMA	PCR	OUCRU	2010-12-26	17:29:00
PP22799	238	308	DENGUE SEROTYPE	DENV1		PLASMA	PCR	OUCRU	2010-12-26	17:29:00
PP22799	238	309	DENGUE VIRAL LOAD	100000	COPIES/ML	PLASMA	PCR	OUCRU	2010-12-27	05:28:00
PP22799	238	309	DENGUE SEROTYPE	DENV1		PLASMA	PCR	OUCRU	2010-12-27	05:28:00
PP22799	238	310	DENGUE VIRAL LOAD	28210	COPIES/ML	PLASMA	PCR	OUCRU	2010-12-27	17:27:00
PP22799	238	310	DENGUE SEROTYPE	DENV1		PLASMA	PCR	OUCRU	2010-12-27	17:27:00
PP22799	238	311	DENGUE VIRAL LOAD	19210	COPIES/ML	PLASMA	PCR	OUCRU	2010-12-28	05:27:00
PP22799	238	311	DENGUE SEROTYPE	DENV1		PLASMA	PCR	OUCRU	2010-12-28	05:27:00
PP22799	238	312	DENGUE VIRAL LOAD	4114	COPIES/ML	PLASMA	PCR	OUCRU	2010-12-28	17:30:00
PP22799	238	312	DENGUE SEROTYPE	DENV1		PLASMA	PCR	OUCRU	2010-12-28	17:30:00
PP22799	238	313	DENGUE VIRAL LOAD	1571	COPIES/ML	PLASMA	PCR	OUCRU	2010-12-29	08:23:00
PP22799	238	313	DENGUE SEROTYPE	DENV1		PLASMA	PCR	OUCRU	2010-12-29	08:23:00
PP22799	238	314	DENGUE VIRAL LOAD	<357	COPIES/ML	PLASMA	PCR	OUCRU	2011-01-05	10:55:00
PP22799	238	314	DENGUE SEROTYPE	DENV1		PLASMA	PCR	OUCRU	2011-01-05	10:55:00
PP22799	239	301	DENGUE VIRAL LOAD	27290000	COPIES/ML	PLASMA	PCR	OUCRU	2010-12-26	09:25:00
PP22799	239	301	DENGUE SEROTYPE	DENV2		PLASMA	PCR	OUCRU	2010-12-26	09:25:00
PP22799	239	302	DENGUE VIRAL LOAD	48430000	COPIES/ML	PLASMA	PCR	OUCRU	2010-12-26	21:28:00
PP22799	239	302	DENGUE SEROTYPE	DENV2		PLASMA	PCR	OUCRU	2010-12-26	21:28:00
PP22799	239	303	DENGUE VIRAL LOAD	31930000	COPIES/ML	PLASMA	PCR	OUCRU	2010-12-27	09:28:00
PP22799	239	303	DENGUE SEROTYPE	DENV2		PLASMA	PCR	OUCRU	2010-12-27	09:28:00
PP22799	239	304	DENGUE VIRAL LOAD	5600000	COPIES/ML	PLASMA	PCR	OUCRU	2010-12-27	21:27:00
PP22799	239	304	DENGUE SEROTYPE	DENV2		PLASMA	PCR	OUCRU	2010-12-27	21:27:00
PP22799	239	305	DENGUE VIRAL LOAD	310000	COPIES/ML	PLASMA	PCR	OUCRU	2010-12-28	09:27:00
PP22799	239	305	DENGUE SEROTYPE	DENV2		PLASMA	PCR	OUCRU	2010-12-28	09:27:00
PP22799	239	306	DENGUE VIRAL LOAD	36790	COPIES/ML	PLASMA	PCR	OUCRU	2010-12-28	21:27:00
PP22799	239	306	DENGUE SEROTYPE	DENV2		PLASMA	PCR	OUCRU	2010-12-28	21:27:00
PP22799	239	307	DENGUE VIRAL LOAD	12140	COPIES/ML	PLASMA	PCR	OUCRU	2010-12-29	09:27:00
PP22799	239	307	DENGUE SEROTYPE	DENV2		PLASMA	PCR	OUCRU	2010-12-29	09:27:00
PP22799	239	308	DENGUE VIRAL LOAD	3857	COPIES/ML	PLASMA	PCR	OUCRU	2010-12-29	21:27:00
PP22799	239	308	DENGUE SEROTYPE	DENV2		PLASMA	PCR	OUCRU	2010-12-29	21:27:00
PP22799	239	309	DENGUE VIRAL LOAD	111.4	COPIES/ML	PLASMA	PCR	OUCRU	2010-12-30	09:24:00
PP22799	239	309	DENGUE SEROTYPE	DENV2		PLASMA	PCR	OUCRU	2010-12-30	09:24:00
PP22799	239	310	DENGUE VIRAL LOAD	<72	COPIES/ML	PLASMA	PCR	OUCRU	2010-12-30	21:25:00
PP22799	239	310	DENGUE SEROTYPE	DENV2		PLASMA	PCR	OUCRU	2010-12-30	21:25:00
PP22799	239	311	DENGUE VIRAL LOAD	<72	COPIES/ML	PLASMA	PCR	OUCRU	2010-12-31	09:28:00
PP22799	239	311	DENGUE SEROTYPE	DENV2		PLASMA	PCR	OUCRU	2010-12-31	09:28:00
PP22799	239	312	DENGUE VIRAL LOAD	<72	COPIES/ML	PLASMA	PCR	OUCRU	2010-12-31	21:27:00
PP22799	239	312	DENGUE SEROTYPE	DENV2		PLASMA	PCR	OUCRU	2010-12-31	21:27:00
PP22799	239	313	DENGUE VIRAL LOAD	<72	COPIES/ML	PLASMA	PCR	OUCRU	2011-01-01	09:08:00
PP22799	239	313	DENGUE SEROTYPE	DENV2		PLASMA	PCR	OUCRU	2011-01-01	09:08:00
PP22799	239	314	DENGUE VIRAL LOAD	<72	COPIES/ML	PLASMA	PCR	OUCRU	2011-01-07	08:53:00
PP22799	239	314	DENGUE SEROTYPE	DENV2		PLASMA	PCR	OUCRU	2011-01-07	08:53:00
PP22799	240	301	DENGUE VIRAL LOAD	1486000000	COPIES/ML	PLASMA	PCR	OUCRU	2010-12-27	17:59:00
PP22799	240	301	DENGUE SEROTYPE	DENV3		PLASMA	PCR	OUCRU	2010-12-27	17:59:00
PP22799	240	303	DENGUE VIRAL LOAD	125000000	COPIES/ML	PLASMA	PCR	OUCRU	2010-12-28	05:58:00
PP22799	240	303	DENGUE SEROTYPE	DENV3		PLASMA	PCR	OUCRU	2010-12-28	05:58:00
PP22799	240	304	DENGUE VIRAL LOAD	2671000	COPIES/ML	PLASMA	PCR	OUCRU	2010-12-28	17:57:00
PP22799	240	304	DENGUE SEROTYPE	DENV3		PLASMA	PCR	OUCRU	2010-12-28	17:57:00
PP22799	240	305	DENGUE VIRAL LOAD	44360	COPIES/ML	PLASMA	PCR	OUCRU	2010-12-29	05:57:00
PP22799	240	305	DENGUE SEROTYPE	DENV3		PLASMA	PCR	OUCRU	2010-12-29	05:57:00
PP22799	240	306	DENGUE VIRAL LOAD	<357	COPIES/ML	PLASMA	PCR	OUCRU	2010-12-29	17:57:00
PP22799	240	306	DENGUE SEROTYPE	DENV3		PLASMA	PCR	OUCRU	2010-12-29	17:57:00
PP22799	240	307	DENGUE VIRAL LOAD	<357	COPIES/ML	PLASMA	PCR	OUCRU	2010-12-30	05:58:00
PP22799	240	307	DENGUE SEROTYPE	DENV3		PLASMA	PCR	OUCRU	2010-12-30	05:58:00
PP22799	240	308	DENGUE VIRAL LOAD	<357	COPIES/ML	PLASMA	PCR	OUCRU	2010-12-30	17:57:00
PP22799	240	308	DENGUE SEROTYPE	DENV3		PLASMA	PCR	OUCRU	2010-12-30	17:57:00
PP22799	240	309	DENGUE VIRAL LOAD	<357	COPIES/ML	PLASMA	PCR	OUCRU	2010-12-31	05:58:00
PP22799	240	309	DENGUE SEROTYPE	DENV3		PLASMA	PCR	OUCRU	2010-12-31	05:58:00
PP22799	240	310	DENGUE VIRAL LOAD	<357	COPIES/ML	PLASMA	PCR	OUCRU	2010-12-31	17:58:00
PP22799	240	310	DENGUE SEROTYPE	DENV3		PLASMA	PCR	OUCRU	2010-12-31	17:58:00
PP22799	240	311	DENGUE VIRAL LOAD	<357	COPIES/ML	PLASMA	PCR	OUCRU	2011-01-01	05:58:00
PP22799	240	311	DENGUE SEROTYPE	DENV3		PLASMA	PCR	OUCRU	2011-01-01	05:58:00
PP22799	240	312	DENGUE VIRAL LOAD	<357	COPIES/ML	PLASMA	PCR	OUCRU	2011-01-01	17:59:00
PP22799	240	312	DENGUE SEROTYPE	DENV3		PLASMA	PCR	OUCRU	2011-01-01	17:59:00
PP22799	240	313	DENGUE VIRAL LOAD	<357	COPIES/ML	PLASMA	PCR	OUCRU	2011-01-02	08:05:00
PP22799	240	313	DENGUE SEROTYPE	DENV3		PLASMA	PCR	OUCRU	2011-01-02	08:05:00
PP22799	240	314	DENGUE VIRAL LOAD	<357	COPIES/ML	PLASMA	PCR	OUCRU	2011-01-10	09:29:00
PP22799	240	314	DENGUE SEROTYPE	DENV3		PLASMA	PCR	OUCRU	2011-01-10	09:29:00
PP22799	241	301	DENGUE VIRAL LOAD	1407000000	COPIES/ML	PLASMA	PCR	OUCRU	2010-12-28	17:24:00
PP22799	241	301	DENGUE SEROTYPE	DENV1		PLASMA	PCR	OUCRU	2010-12-28	17:24:00
PP22799	241	303	DENGUE VIRAL LOAD	137900000	COPIES/ML	PLASMA	PCR	OUCRU	2010-12-29	05:28:00
PP22799	241	303	DENGUE SEROTYPE	DENV1		PLASMA	PCR	OUCRU	2010-12-29	05:28:00
PP22799	241	304	DENGUE VIRAL LOAD	83570000	COPIES/ML	PLASMA	PCR	OUCRU	2010-12-29	17:28:00
PP22799	241	304	DENGUE SEROTYPE	DENV1		PLASMA	PCR	OUCRU	2010-12-29	17:28:00
PP22799	241	305	DENGUE VIRAL LOAD	23500000	COPIES/ML	PLASMA	PCR	OUCRU	2010-12-30	05:27:00
PP22799	241	305	DENGUE SEROTYPE	DENV1		PLASMA	PCR	OUCRU	2010-12-30	05:27:00
PP22799	241	306	DENGUE VIRAL LOAD	33070000	COPIES/ML	PLASMA	PCR	OUCRU	2010-12-30	17:24:00
PP22799	241	306	DENGUE SEROTYPE	DENV1		PLASMA	PCR	OUCRU	2010-12-30	17:24:00
PP22799	241	307	DENGUE VIRAL LOAD	15210000	COPIES/ML	PLASMA	PCR	OUCRU	2010-12-31	05:28:00
PP22799	241	307	DENGUE SEROTYPE	DENV1		PLASMA	PCR	OUCRU	2010-12-31	05:28:00
PP22799	241	308	DENGUE VIRAL LOAD	6414000	COPIES/ML	PLASMA	PCR	OUCRU	2010-12-31	17:27:00
PP22799	241	308	DENGUE SEROTYPE	DENV1		PLASMA	PCR	OUCRU	2010-12-31	17:27:00
PP22799	241	309	DENGUE VIRAL LOAD	326400	COPIES/ML	PLASMA	PCR	OUCRU	2011-01-01	05:27:00
PP22799	241	309	DENGUE SEROTYPE	DENV1		PLASMA	PCR	OUCRU	2011-01-01	05:27:00
PP22799	241	310	DENGUE VIRAL LOAD	8643	COPIES/ML	PLASMA	PCR	OUCRU	2011-01-01	17:28:00
PP22799	241	310	DENGUE SEROTYPE	DENV1		PLASMA	PCR	OUCRU	2011-01-01	17:28:00
PP22799	241	311	DENGUE VIRAL LOAD	5529	COPIES/ML	PLASMA	PCR	OUCRU	2011-01-02	05:28:00
PP22799	241	311	DENGUE SEROTYPE	DENV1		PLASMA	PCR	OUCRU	2011-01-02	05:28:00
PP22799	241	312	DENGUE VIRAL LOAD	1357	COPIES/ML	PLASMA	PCR	OUCRU	2011-01-02	17:25:00
PP22799	241	312	DENGUE SEROTYPE	DENV1		PLASMA	PCR	OUCRU	2011-01-02	17:25:00
PP22799	241	313	DENGUE VIRAL LOAD	410	COPIES/ML	PLASMA	PCR	OUCRU	2011-01-03	07:58:00
PP22799	241	313	DENGUE SEROTYPE	DENV1		PLASMA	PCR	OUCRU	2011-01-03	07:58:00
PP22799	241	314	DENGUE VIRAL LOAD	<357	COPIES/ML	PLASMA	PCR	OUCRU	2011-01-10	09:43:00
PP22799	241	314	DENGUE SEROTYPE	DENV1		PLASMA	PCR	OUCRU	2011-01-10	09:43:00
PP22799	242	301	DENGUE VIRAL LOAD	1171000000	COPIES/ML	PLASMA	PCR	OUCRU	2010-12-30	11:53:00
PP22799	242	301	DENGUE SEROTYPE	DENV3		PLASMA	PCR	OUCRU	2010-12-30	11:53:00
PP22799	242	302	DENGUE VIRAL LOAD	224300000	COPIES/ML	PLASMA	PCR	OUCRU	2010-12-30	23:52:00
PP22799	242	302	DENGUE SEROTYPE	DENV3		PLASMA	PCR	OUCRU	2010-12-30	23:52:00
PP22799	242	303	DENGUE VIRAL LOAD	77860000	COPIES/ML	PLASMA	PCR	OUCRU	2010-12-31	11:53:00
PP22799	242	303	DENGUE SEROTYPE	DENV3		PLASMA	PCR	OUCRU	2010-12-31	11:53:00
PP22799	242	304	DENGUE VIRAL LOAD	31930000	COPIES/ML	PLASMA	PCR	OUCRU	2010-12-31	23:52:00
PP22799	242	304	DENGUE SEROTYPE	DENV3		PLASMA	PCR	OUCRU	2010-12-31	23:52:00
PP22799	242	305	DENGUE VIRAL LOAD	17070000	COPIES/ML	PLASMA	PCR	OUCRU	2011-01-01	11:52:00
PP22799	242	305	DENGUE SEROTYPE	DENV3		PLASMA	PCR	OUCRU	2011-01-01	11:52:00
PP22799	242	306	DENGUE VIRAL LOAD	3386000	COPIES/ML	PLASMA	PCR	OUCRU	2011-01-01	23:52:00
PP22799	242	306	DENGUE SEROTYPE	DENV3		PLASMA	PCR	OUCRU	2011-01-01	23:52:00
PP22799	242	307	DENGUE VIRAL LOAD	5857	COPIES/ML	PLASMA	PCR	OUCRU	2011-01-02	11:50:00
PP22799	242	307	DENGUE SEROTYPE	DENV3		PLASMA	PCR	OUCRU	2011-01-02	11:50:00
PP22799	242	308	DENGUE VIRAL LOAD	<357	COPIES/ML	PLASMA	PCR	OUCRU	2011-01-02	23:49:00
PP22799	242	308	DENGUE SEROTYPE	DENV3		PLASMA	PCR	OUCRU	2011-01-02	23:49:00
PP22799	242	309	DENGUE VIRAL LOAD	<357	COPIES/ML	PLASMA	PCR	OUCRU	2011-01-03	11:53:00
PP22799	242	309	DENGUE SEROTYPE	DENV3		PLASMA	PCR	OUCRU	2011-01-03	11:53:00
PP22799	242	310	DENGUE VIRAL LOAD	<357	COPIES/ML	PLASMA	PCR	OUCRU	2011-01-03	23:52:00
PP22799	242	310	DENGUE SEROTYPE	DENV3		PLASMA	PCR	OUCRU	2011-01-03	23:52:00
PP22799	242	311	DENGUE VIRAL LOAD	<357	COPIES/ML	PLASMA	PCR	OUCRU	2011-01-04	11:54:00
PP22799	242	311	DENGUE SEROTYPE	DENV3		PLASMA	PCR	OUCRU	2011-01-04	11:54:00
PP22799	242	312	DENGUE VIRAL LOAD	<357	COPIES/ML	PLASMA	PCR	OUCRU	2011-01-04	23:55:00
PP22799	242	312	DENGUE SEROTYPE	DENV3		PLASMA	PCR	OUCRU	2011-01-04	23:55:00
PP22799	242	313	DENGUE VIRAL LOAD	<357	COPIES/ML	PLASMA	PCR	OUCRU	2011-01-05	08:13:00
PP22799	242	313	DENGUE SEROTYPE	DENV3		PLASMA	PCR	OUCRU	2011-01-05	08:13:00
PP22799	242	314	DENGUE VIRAL LOAD	<357	COPIES/ML	PLASMA	PCR	OUCRU	2011-01-12	08:58:00
PP22799	242	314	DENGUE SEROTYPE	DENV3		PLASMA	PCR	OUCRU	2011-01-12	08:58:00
PP22799	243	301	DENGUE VIRAL LOAD	47000000	COPIES/ML	PLASMA	PCR	OUCRU	2011-01-05	17:26:00
PP22799	243	301	DENGUE SEROTYPE	DENV1		PLASMA	PCR	OUCRU	2011-01-05	17:26:00
PP22799	243	303	DENGUE VIRAL LOAD	45290000	COPIES/ML	PLASMA	PCR	OUCRU	2011-01-06	05:26:00
PP22799	243	303	DENGUE SEROTYPE	DENV1		PLASMA	PCR	OUCRU	2011-01-06	05:26:00
PP22799	243	304	DENGUE VIRAL LOAD	23790000	COPIES/ML	PLASMA	PCR	OUCRU	2011-01-06	17:28:00
PP22799	243	304	DENGUE SEROTYPE	DENV1		PLASMA	PCR	OUCRU	2011-01-06	17:28:00
PP22799	243	305	DENGUE VIRAL LOAD	17360000	COPIES/ML	PLASMA	PCR	OUCRU	2011-01-07	05:27:00
PP22799	243	305	DENGUE SEROTYPE	DENV1		PLASMA	PCR	OUCRU	2011-01-07	05:27:00
PP22799	243	306	DENGUE VIRAL LOAD	4550000	COPIES/ML	PLASMA	PCR	OUCRU	2011-01-07	17:27:00
PP22799	243	306	DENGUE SEROTYPE	DENV1		PLASMA	PCR	OUCRU	2011-01-07	17:27:00
PP22799	243	307	DENGUE VIRAL LOAD	277100	COPIES/ML	PLASMA	PCR	OUCRU	2011-01-08	05:27:00
PP22799	243	307	DENGUE SEROTYPE	DENV1		PLASMA	PCR	OUCRU	2011-01-08	05:27:00
PP22799	243	308	DENGUE VIRAL LOAD	11860	COPIES/ML	PLASMA	PCR	OUCRU	2011-01-08	17:27:00
PP22799	243	308	DENGUE SEROTYPE	DENV1		PLASMA	PCR	OUCRU	2011-01-08	17:27:00
PP22799	243	309	DENGUE VIRAL LOAD	5286	COPIES/ML	PLASMA	PCR	OUCRU	2011-01-09	05:27:00
PP22799	243	309	DENGUE SEROTYPE	DENV1		PLASMA	PCR	OUCRU	2011-01-09	05:27:00
PP22799	243	310	DENGUE VIRAL LOAD	1364	COPIES/ML	PLASMA	PCR	OUCRU	2011-01-09	17:26:00
PP22799	243	310	DENGUE SEROTYPE	DENV1		PLASMA	PCR	OUCRU	2011-01-09	17:26:00
PP22799	243	311	DENGUE VIRAL LOAD	2593	COPIES/ML	PLASMA	PCR	OUCRU	2011-01-10	05:28:00
PP22799	243	311	DENGUE SEROTYPE	DENV1		PLASMA	PCR	OUCRU	2011-01-10	05:28:00
PP22799	243	312	DENGUE VIRAL LOAD	427.1	COPIES/ML	PLASMA	PCR	OUCRU	2011-01-10	17:27:00
PP22799	243	312	DENGUE SEROTYPE	DENV1		PLASMA	PCR	OUCRU	2011-01-10	17:27:00
PP22799	243	313	DENGUE VIRAL LOAD	<357	COPIES/ML	PLASMA	PCR	OUCRU	2011-01-11	08:14:00
PP22799	243	313	DENGUE SEROTYPE	DENV1		PLASMA	PCR	OUCRU	2011-01-11	08:14:00
PP22799	243	314	DENGUE VIRAL LOAD	<357	COPIES/ML	PLASMA	PCR	OUCRU	2011-01-18	10:03:00
PP22799	243	314	DENGUE SEROTYPE	DENV1		PLASMA	PCR	OUCRU	2011-01-18	10:03:00
PP22799	244	301	DENGUE VIRAL LOAD	112100000	COPIES/ML	PLASMA	PCR	OUCRU	2011-01-07	08:24:00
PP22799	244	301	DENGUE SEROTYPE	DENV1		PLASMA	PCR	OUCRU	2011-01-07	08:24:00
PP22799	244	302	DENGUE VIRAL LOAD	850000000	COPIES/ML	PLASMA	PCR	OUCRU	2011-01-07	20:27:00
PP22799	244	302	DENGUE SEROTYPE	DENV1		PLASMA	PCR	OUCRU	2011-01-07	20:27:00
PP22799	244	303	DENGUE VIRAL LOAD	735700000	COPIES/ML	PLASMA	PCR	OUCRU	2011-01-08	08:28:00
PP22799	244	303	DENGUE SEROTYPE	DENV1		PLASMA	PCR	OUCRU	2011-01-08	08:28:00
PP22799	244	304	DENGUE VIRAL LOAD	470000000	COPIES/ML	PLASMA	PCR	OUCRU	2011-01-08	20:26:00
PP22799	244	304	DENGUE SEROTYPE	DENV1		PLASMA	PCR	OUCRU	2011-01-08	20:26:00
PP22799	244	305	DENGUE VIRAL LOAD	162900000	COPIES/ML	PLASMA	PCR	OUCRU	2011-01-09	08:27:00
PP22799	244	305	DENGUE SEROTYPE	DENV1		PLASMA	PCR	OUCRU	2011-01-09	08:27:00
PP22799	244	306	DENGUE VIRAL LOAD	38570000	COPIES/ML	PLASMA	PCR	OUCRU	2011-01-09	20:26:00
PP22799	244	306	DENGUE SEROTYPE	DENV1		PLASMA	PCR	OUCRU	2011-01-09	20:26:00
PP22799	244	307	DENGUE VIRAL LOAD	13790000	COPIES/ML	PLASMA	PCR	OUCRU	2011-01-10	08:28:00
PP22799	244	307	DENGUE SEROTYPE	DENV1		PLASMA	PCR	OUCRU	2011-01-10	08:28:00
PP22799	244	308	DENGUE VIRAL LOAD	224300	COPIES/ML	PLASMA	PCR	OUCRU	2011-01-10	20:27:00
PP22799	244	308	DENGUE SEROTYPE	DENV1		PLASMA	PCR	OUCRU	2011-01-10	20:27:00
PP22799	244	309	DENGUE VIRAL LOAD	24500	COPIES/ML	PLASMA	PCR	OUCRU	2011-01-11	08:28:00
PP22799	244	309	DENGUE SEROTYPE	DENV1		PLASMA	PCR	OUCRU	2011-01-11	08:28:00
PP22799	244	310	DENGUE VIRAL LOAD	9643	COPIES/ML	PLASMA	PCR	OUCRU	2011-01-11	20:28:00
PP22799	244	310	DENGUE SEROTYPE	DENV1		PLASMA	PCR	OUCRU	2011-01-11	20:28:00
PP22799	244	311	DENGUE VIRAL LOAD	376.4	COPIES/ML	PLASMA	PCR	OUCRU	2011-01-12	08:28:00
PP22799	244	311	DENGUE SEROTYPE	DENV1		PLASMA	PCR	OUCRU	2011-01-12	08:28:00
PP22799	244	312	DENGUE VIRAL LOAD	<357	COPIES/ML	PLASMA	PCR	OUCRU	2011-01-12	20:30:00
PP22799	244	312	DENGUE SEROTYPE	DENV1		PLASMA	PCR	OUCRU	2011-01-12	20:30:00
PP22799	244	313	DENGUE VIRAL LOAD	<357	COPIES/ML	PLASMA	PCR	OUCRU	2011-01-13	07:58:00
PP22799	244	313	DENGUE SEROTYPE	DENV1		PLASMA	PCR	OUCRU	2011-01-13	07:58:00
PP22799	244	314	DENGUE VIRAL LOAD	<357	COPIES/ML	PLASMA	PCR	OUCRU	2011-01-20	15:23:00
PP22799	244	314	DENGUE SEROTYPE	DENV1		PLASMA	PCR	OUCRU	2011-01-20	15:23:00

## Sheet: Date and Time of Symptom Onset
Date and time of illness onset	Enrol (Study number)
2010-07-14 07:00:00	101
2010-07-22 23:00:00
2010-07-26 08:00:00
2010-07-27 02:00:00	102
2010-07-29 12:00:00	103
2010-07-30 08:30:00
2010-08-02 14:00:00	104
2010-08-04 14:00:00	105
2010-08-04 14:00:00	106
2010-08-08 17:00:00	107
2010-08-09 09:00:00	108
2010-08-11 05:00:00
2010-08-15 09:00:00
2010-08-16 12:00:00
2010-08-16 19:00:00
2010-08-18 05:00:00
2010-08-20 05:00:00
2010-08-21 14:00:00	109
2010-08-22 10:00:00
2010-08-22 14:00:00	110
2010-08-22 09:00:00	111
2010-08-24 14:30:00	112
2010-08-24 19:00:00	113
2010-08-27 04:00:00	114
2010-08-30 11:00:00	115
2010-08-31 20:00:00	116
2010-09-05 03:00:00
2010-09-05 10:00:00
2010-09-06 10:00:00
2010-09-06 18:00:00	117
2010-09-06 18:00:00
2010-09-07 05:00:00	118
2010-09-07 12:00:00	119
2010-09-08 08:00:00
2010-09-08 22:00:00
2010-09-09 12:00:00
2010-09-10 05:00:00	120
2010-09-09 16:00:00
2010-09-30 12:00:00	201
2010-09-29 21:00:00
2010-10-01 04:00:00	202
2010-10-02 13:00:00	203
2010-10-02 18:00:00
2010-10-04 02:00:00
2010-10-06 06:00:00
2010-10-07
2010-10-06 22:00:00	204
2010-10-06 22:00:00	205
2010-10-09 18:00:00	206
2010-10-09 21:00:00
2010-10-11 16:00:00	207
2010-10-12 15:00:00	208
2010-10-13 18:00:00
2010-10-14 01:00:00
2010-10-14 20:00:00
2010-10-17 15:00:00
2010-10-17 18:00:00
2010-10-18 15:00:00	209
2010-10-18 19:00:00	210
2010-10-20 19:00:00	211
2010-10-21 09:00:00	212
2010-10-21 10:00:00	213
2010-10-21 22:00:00	214
2010-10-26 16:00:00
2010-10-28 19:00:00	215
2010-10-30 03:00:00	216
2010-10-31 20:00:00	217
2010-11-01 09:00:00	218
2010-11-02 02:00:00	219
2010-11-01 22:00:00	220
2010-11-23 21:00:00
2010-11-25 06:00:00	221
2010-11-25 22:00:00	222
2010-11-25 21:00:00
2010-11-29 03:00:00	223
2010-11-29 11:00:00
2010-11-29 04:00:00
2010-11-30 08:00:00	224
2010-11-29 23:00:00	225
2010-11-30 23:00:00	226
2010-11-30 18:00:00	227
2010-12-01 12:00:00
2010-12-05 01:00:00
2010-12-05 10:00:00
2010-12-07 11:00:00	228
2010-12-06 19:00:00
2010-12-06 22:30:00	229
2010-12-07 18:00:00	230
2010-12-08 10:00:00
2010-12-08 22:00:00	231
2010-12-11 21:00:00	232
2010-12-11 19:00:00	233
2010-12-13 14:00:00	234
2010-12-16 08:00:00	235
2010-12-19 06:00:00	236
2010-12-20 01:00:00
2010-12-19 07:00:00
2010-12-19 17:00:00	237
2010-12-21 19:00:00	238
2010-12-23 12:00:00
2010-12-24 19:00:00	239
2010-12-25 20:00:00	240
2010-12-26 18:00:00
2010-12-26 22:00:00	241
2010-12-28 08:00:00
2010-12-29 04:00:00	242
2010-12-29 10:00:00
2011-01-03 19:00:00	243
2011-01-02 22:00:00
2011-01-03 19:00:00
2011-01-04 06:00:00
2011-01-05 22:00:00	244
2011-01-05 14:00:00
2011-01-06 18:00:00
2011-01-08 22:00:00
2011-01-09 04:00:00
2011-01-09 18:00:00
2011-01-15 08:30:00

## Sheet: IgG and IgM
Number	patient code	sample code		IgM adjusted OD	result IgM	IgG adjusted OD	result IgG	Unit IgM	result IgM	Unit IgG	result IgG
1	101	301	101-301	0.237443	neg	0.156332	neg	2.37443	neg	1.56332	neg
2	101	303	101-303	0.527854	neg	0.40262	neg	5.27854	neg	4.0262	neg
3	101	304	101-304	0.974429	equivocal	1.01048	equivocal	9.74429	equivocal	10.1048	equivocal
4	101	305	101-305	1.65936	pos	1.79389	pos	16.5936	pos	17.9389	pos
5	101	306	101-306	2.37169	pos	2.61921	pos	23.7169	pos	26.1921	pos
6	101	307	101-307	3.02922	pos	3.4786	pos	30.2922	pos	34.786	pos
7	101	308	101-308	3.07854	pos	3.88472	pos	30.7854	pos	38.8472	pos
8	101	309	101-309	3.21826	pos	4.34585	pos	32.1826	pos	43.4585	pos
9	101	310	101-310	3.2758	pos	4.35633	pos	32.758	pos	43.5633	pos
10	101	311	101-311	3.6758	pos	4.42707	pos	36.758	pos	44.2707	pos
11	101	312	101-312	3.33881	pos	4.41397	pos	33.3881	pos	44.1397	pos
12	102	301	102-301	0.210046	neg	0.308297	neg	2.10046	neg	3.08297	neg
13	102	302	102-302	0.415525	neg	0.777293	neg	4.15525	neg	7.77293	neg
14	102	303	102-303	0.675799	neg	1.95895	pos	6.75799	neg	19.5895	pos
15	102	304	102-304	1.21005	pos	3.20087	pos	12.1005	pos	32.0087	pos
16	102	305	102-305	1.59087	pos	4.11528	pos	15.9087	pos	41.1528	pos
17	102	306	102-306	1.81553	pos	4.60524	pos	18.1553	pos	46.0524	pos
18	102	307	102-307	1.99909	pos	4.92489	pos	19.9909	pos	49.2489	pos
19	102	308	102-308	2.14703	pos	4.92227	pos	21.4703	pos	49.2227	pos
20	102	309	102-309	2.16621	pos	4.90917	pos	21.6621	pos	49.0917	pos
21	102	310	102-310	2.39635	pos	5.05066	pos	23.9635	pos	50.5066	pos
22	102	311	102-311	2.54429	pos	5.2917	pos	25.4429	pos	52.917	pos
23	102	312	102-312	2.51963	pos	5.35197	pos	25.1963	pos	53.5197	pos
24	103	301	103-301	0.0977169	neg	0.132751	neg	0.977169	neg	1.32751	neg
25	103	302	103-302	0.0840183	neg	0.140611	neg	0.840183	neg	1.40611	neg
26	103	303	103-303	0.116895	neg	0.216594	neg	1.16895	neg	2.16594	neg
27	103	304	103-304	0.122374	neg	0.10131	neg	1.22374	neg	1.0131	neg
28	103	305	103-305	0.212785	neg	0.11179	neg	2.12785	neg	1.1179	neg
29	103	306	103-306	0.434703	neg	0.182533	neg	4.34703	neg	1.82533	neg
30	103	307	103-307	1.14703	equivocal	0.436681	neg	11.4703	equivocal	4.36681	neg
31	103	308	103-308	2.49498	pos	0.99476	equivocal	24.9498	pos	9.9476	equivocal
32	103	309	103-309	4.39635	pos	2.16594	pos	43.9635	pos	21.6594	pos
33	103	310	103-310	5.24566	pos	3.46812	pos	52.4566	pos	34.6812	pos
34	103	311	103-311	5.9032	pos	4.25939	pos	59.032	pos	42.5939	pos
35	103	312	103-312	6.18265	pos	4.62096	pos	61.8265	pos	46.2096	pos
36	104	301	104-301	0.103196	neg	0.0593886	neg	1.03196	neg	0.593886	neg
37	104	303	104-303	0.0922374	neg	0.0462882	neg	0.922374	neg	0.462882	neg
38	104	304	104-304	0.108676	neg	0.0593886	neg	1.08676	neg	0.593886	neg
39	104	305	104-305	0.0730594	neg	0.0934498	neg	0.730594	neg	0.934498	neg
40	104	306	104-306	0.155251	neg	0.193013	neg	1.55251	neg	1.93013	neg
41	104	307	104-307	0.253881	neg	0.512664	neg	2.53881	neg	5.12664	neg
42	104	308	104-308	0.588128	neg	1.20437	pos	5.88128	neg	12.0437	pos
43	104	309	104-309	0.651142	neg	2.2	pos	6.51142	neg	22	pos
44	104	310	104-310	1.14977	equivocal	3.56507	pos	11.4977	equivocal	35.6507	pos
45	104	311	104-311	1.47306	pos	4.49782	pos	14.7306	pos	44.9782	pos
46	104	312	104-312	1.78813	pos	5.10044	pos	17.8813	pos	51.0044	pos
47	105	301	105-301	0.434703	neg	0.193013	neg	4.34703	neg	1.93013	neg
48	105	303	105-303	0.4621	neg	0.182533	neg	4.621	neg	1.82533	neg
49	105	304	105-304	0.440183	neg	0.195633	neg	4.40183	neg	1.95633	neg
50	105	305	105-305	0.516895	neg	0.227074	neg	5.16895	neg	2.27074	neg
51	105	306	105-306	0.626484	neg	0.41048	neg	6.26484	neg	4.1048	neg
52	105	307	105-307	1.12785	equivocal	0.908297	equivocal	11.2785	equivocal	9.08297	equivocal
53	105	308	105-308	2.06758	pos	1.91703	pos	20.6758	pos	19.1703	pos
54	105	309	105-309	3.15525	pos	3.20349	pos	31.5525	pos	32.0349	pos
55	105	310	105-310	4.08128	pos	4.18865	pos	40.8128	pos	41.8865	pos
56	105	311	105-311	4.4347	pos	4.67336	pos	44.347	pos	46.7336	pos
57	105	312	105-312	4.64292	pos	4.93013	pos	46.4292	pos	49.3013	pos
58	106	301	106-301	0.27032	neg	0.227074	neg	2.7032	neg	2.27074	neg
59	106	303	106-303	0.231963	neg	0.221834	neg	2.31963	neg	2.21834	neg
60	106	304	106-304	0.294977	neg	0.255895	neg	2.94977	neg	2.55895	neg
61	106	305	106-305	0.410046	neg	0.331878	neg	4.10046	neg	3.31878	neg
62	106	306	106-306	1.04018	equivocal	0.727511	neg	10.4018	equivocal	7.27511	neg
63	106	307	106-307	1.53881	pos	1.49782	pos	15.3881	pos	14.9782	pos
64	106	308	106-308	2.48128	pos	2.59301	pos	24.8128	pos	25.9301	pos
65	106	309	106-309	3.36347	pos	3.95808	pos	33.6347	pos	39.5808	pos
66	106	310	106-310	4.01279	pos	4.64716	pos	40.1279	pos	46.4716	pos
67	106	311	106-311	4.58813	pos	4.6131	pos	45.8813	pos	46.131	pos
68	106	312	106-312	4.821	pos	4.63144	pos	48.21	pos	46.3144	pos
69	107	301	107-301	0.16347	neg	0.190393	neg	1.6347	neg	1.90393	neg
70	107	303	107-303	0.396347	neg	0.190393	neg	3.96347	neg	1.90393	neg
71	107	304	107-304	0.182648	neg	0.232314	neg	1.82648	neg	2.32314	neg
72	107	305	107-305	0.201826	neg	0.39476	neg	2.01826	neg	3.9476	neg
73	107	306	107-306	0.284018	neg	0.884716	equivocal	2.84018	neg	8.84716	equivocal
74	107	307	107-307	0.481279	neg	2.11878	pos	4.81279	neg	21.1878	pos
75	107	308	107-308	0.725114	neg	3.18515	pos	7.25114	neg	31.8515	pos
76	107	309	107-309	0.951282	equivocal	5.02091	pos	9.51282	equivocal	50.2091	pos
77	107	310	107-310	1.05128	equivocal	5.51455	pos	10.5128	equivocal	55.1455	pos
78	107	311	107-311	1.19744	equivocal	5.95091	pos	11.9744	equivocal	59.5091	pos
79	107	312	107-312	1.27692	pos	5.95636	pos	12.7692	pos	59.5636	pos
80	108	301	108-301	0.194872	neg	0.0136364	neg	1.94872	neg	0.136364	neg
81	108	303	108-303	0.369231	neg	0.00545455	neg	3.69231	neg	0.0545455	neg
82	108	304	108-304	0.923077	equivocal	-0.00545455	neg	9.23077	equivocal	-0.0545455	neg
83	108	305	108-305	2.17949	pos	0.0190909	neg	21.7949	pos	0.190909	neg
84	108	306	108-306	3.96923	pos	0.0218182	neg	39.6923	pos	0.218182	neg
85	108	307	108-307	5.0641	pos	0.0463636	neg	50.641	pos	0.463636	neg
86	108	308	108-308	5.53077	pos	0.100909	neg	55.3077	pos	1.00909	neg
87	108	309	108-309	5.94359	pos	0.185455	neg	59.4359	pos	1.85455	neg
88	108	310	108-310	6.04103	pos	0.338182	neg	60.4103	pos	3.38182	neg
89	108	311	108-311	5.95641	pos	0.523636	neg	59.5641	pos	5.23636	neg
90	108	312	108-312	6.08205	pos	0.709091	neg	60.8205	pos	7.09091	neg
91	109	301	109-301	0.258974	neg	0.793636	neg	2.58974	neg	7.93636	neg
92	109	302	109-302	0.258974	neg	0.0436364	neg	2.58974	neg	0.436364	neg
93	109	303	109-303	0.266667	neg	0.0436364	neg	2.66667	neg	0.436364	neg
94	109	304	109-304	0.292308	neg	0.0490909	neg	2.92308	neg	0.490909	neg
95	109	305	109-305	0.384615	neg	0.0518182	neg	3.84615	neg	0.518182	neg
96	109	306	109-306	0.848718	equivocal	0.122727	neg	8.48718	equivocal	1.22727	neg
97	109	307	109-307	1.80513	pos	0.39	neg	18.0513	pos	3.9	neg
98	109	308	109-308	2.96667	pos	1.09091	equivocal	29.6667	pos	10.9091	equivocal
99	109	309	109-309	4.08462	pos	2.37545	pos	40.8462	pos	23.7545	pos
100	109	310	109-310	4.75128	pos	3.63818	pos	47.5128	pos	36.3818	pos
101	109	311	109-311	4.84359	pos	4.84909	pos	48.4359	pos	48.4909	pos
102	109	312	109-312	4.81282	pos	5.24455	pos	48.1282	pos	52.4455	pos
103	110	301	110-301	0.176923	neg	0.106364	neg	1.76923	neg	1.06364	neg
104	110	303	110-303	0.187179	neg	0.0981818	neg	1.87179	neg	0.981818	neg
105	110	304	110-304	0.230769	neg	0.130909	neg	2.30769	neg	1.30909	neg
106	110	305	110-305	0.397436	neg	0.264545	neg	3.97436	neg	2.64545	neg
107	110	306	110-306	0.935897	equivocal	0.692727	neg	9.35897	equivocal	6.92727	neg
108	110	307	110-307	1.91026	pos	1.56273	pos	19.1026	pos	15.6273	pos
109	110	308	110-308	3.06154	pos	2.98909	pos	30.6154	pos	29.8909	pos
110	110	309	110-309	3.85128	pos	4.04727	pos	38.5128	pos	40.4727	pos
111	110	310	110-310	4.19744	pos	4.53818	pos	41.9744	pos	45.3818	pos
112	110	311	110-311	4.25897	pos	4.81636	pos	42.5897	pos	48.1636	pos
113	110	312	110-312	4.27179	pos	4.96909	pos	42.7179	pos	49.6909	pos
114	111	301	111-301	0.123077	neg	0.160909	neg	1.23077	neg	1.60909	neg
115	111	303	111-303	0.148718	neg	0.204545	neg	1.48718	neg	2.04545	neg
116	111	304	111-304	0.174359	neg	0.289091	neg	1.74359	neg	2.89091	neg
117	111	305	111-305	0.2	neg	0.722727	neg	2	neg	7.22727	neg
118	111	306	111-306	0.353846	neg	1.54909	pos	3.53846	neg	15.4909	pos
119	111	307	111-307	0.720513	neg	2.69727	pos	7.20513	neg	26.9727	pos
120	111	308	111-308	1.37692	pos	3.80455	pos	13.7692	pos	38.0455	pos
121	111	309	111-309	2.03077	pos	4.63091	pos	20.3077	pos	46.3091	pos
122	111	310	111-310	2.6	pos	5.00455	pos	26	pos	50.0455	pos
123	111	311	111-311	2.91026	pos	5.43273	pos	29.1026	pos	54.3273	pos
124	111	312	111-312	3.14872	pos	5.27727	pos	31.4872	pos	52.7727	pos
125	112	301	112-301	0.130851	neg	0.171429	neg	1.30851	neg	1.71429	neg
126	112	303	112-303	0.105319	neg	0.17449	neg	1.05319	neg	1.7449	neg
127	112	304	112-304	0.124468	neg	0.254082	neg	1.24468	neg	2.54082	neg
128	112	305	112-305	0.204255	neg	0.57551	neg	2.04255	neg	5.7551	neg
129	112	306	112-306	0.27766	neg	1.21837	pos	2.7766	neg	12.1837	pos
130	112	307	112-307	0.590426	neg	2.17653	pos	5.90426	neg	21.7653	pos
131	112	308	112-308	1.08511	equivocal	2.97551	pos	10.8511	equivocal	29.7551	pos
132	112	309	112-309	1.63085	pos	3.51735	pos	16.3085	pos	35.1735	pos
133	112	310	112-310	2.13191	pos	3.94286	pos	21.3191	pos	39.4286	pos
134	112	311	112-311	2.23723	pos	4.14184	pos	22.3723	pos	41.4184	pos
135	112	312	112-312	2.44149	pos	4.12959	pos	24.4149	pos	41.2959	pos
136	113	301	113-301	0.743617	neg	0.119388	neg	7.43617	neg	1.19388	neg
137	113	303	113-303	0.826596	equivocal	0.17449	neg	8.26596	equivocal	1.7449	neg
138	113	304	113-304	0.995745	equivocal	0.410204	neg	9.95745	equivocal	4.10204	neg
139	113	305	113-305	1.17128	equivocal	0.988776	equivocal	11.7128	equivocal	9.88776	equivocal
140	113	306	113-306	1.60213	pos	1.93469	pos	16.0213	pos	19.3469	pos
141	113	307	113-307	2.09362	pos	2.86224	pos	20.9362	pos	28.6224	pos
142	113	308	113-308	2.64894	pos	3.4102	pos	26.4894	pos	34.102	pos
143	113	309	113-309	3.06064	pos	3.75612	pos	30.6064	pos	37.5612	pos
144	113	310	113-310	3.07979	pos	4.0102	pos	30.7979	pos	40.102	pos
145	113	311	113-311	3.12447	pos	4.01327	pos	31.2447	pos	40.1327	pos
146	113	312	113-312	3.32234	pos	4.24898	pos	33.2234	pos	42.4898	pos
147	114	301	114-301	0.112821	neg	0.152727	neg	1.12821	neg	1.52727	neg
148	114	303	114-303	0.128205	neg	0.139091	neg	1.28205	neg	1.39091	neg
149	114	304	114-304	0.135897	neg	0.204545	neg	1.35897	neg	2.04545	neg
150	114	305	114-305	0.241026	neg	0.430909	neg	2.41026	neg	4.30909	neg
151	114	306	114-306	0.54359	neg	1.01727	equivocal	5.4359	neg	10.1727	equivocal
152	114	307	114-307	1.25641	pos	2.19818	pos	12.5641	pos	21.9818	pos
153	114	308	114-308	2.2	pos	3.43091	pos	22	pos	34.3091	pos
154	114	309	114-309	3.37692	pos	4.70182	pos	33.7692	pos	47.0182	pos
155	114	310	114-310	3.12051	pos	4.16182	pos	31.2051	pos	41.6182	pos
156	114	311	114-311	3.76667	pos	4.98818	pos	37.6667	pos	49.8818	pos
157	114	312	114-312	3.77949	pos	4.99364	pos	37.7949	pos	49.9364	pos
158	115	301	115-301	0.335897	neg	0.00818182	neg	3.35897	neg	0.0818182	neg
159	115	302	115-302	0.351282	neg	0.0109091	neg	3.51282	neg	0.109091	neg
160	115	303	115-303	0.317949	neg	0.0190909	neg	3.17949	neg	0.190909	neg
161	115	304	115-304	0.320513	neg	0.0272727	neg	3.20513	neg	0.272727	neg
162	115	305	115-305	0.317949	neg	0.03	neg	3.17949	neg	0.3	neg
163	115	306	115-306	0.533333	neg	0.0681818	neg	5.33333	neg	0.681818	neg
164	115	307	115-307	1.15066	equivocal	0.141379	neg	11.5066	equivocal	1.41379	neg
165	115	308	115-308	2.11542	pos	0.384483	neg	21.1542	pos	3.84483	neg
166	115	309	115-309	3.32335	pos	0.963793	equivocal	33.2335	pos	9.63793	equivocal
167	115	310	115-310	4.31454	pos	1.86897	pos	43.1454	pos	18.6897	pos
168	115	311	115-311	4.91189	pos	3.03793	pos	49.1189	pos	30.3793	pos
169	115	312	115-312	5.4141	pos	4.02328	pos	54.141	pos	40.2328	pos
170	116	301	116-301	0.0299559	neg	0.0327586	neg	0.299559	neg	0.327586	neg
171	116	302	116-302	0.336564	neg	0.12069	neg	3.36564	neg	1.2069	neg
172	116	303	116-303	0.540088	neg	0.252586	neg	5.40088	neg	2.52586	neg
173	116	304	116-304	1.01586	equivocal	0.72069	neg	10.1586	equivocal	7.2069	neg
174	116	305	116-305	1.637	pos	1.53276	pos	16.37	pos	15.3276	pos
175	116	306	116-306	2.2	pos	2.46638	pos	22	pos	24.6638	pos
176	116	307	116-307	2.49075	pos	3.34569	pos	24.9075	pos	33.4569	pos
177	116	308	116-308	2.72335	pos	3.90431	pos	27.2335	pos	39.0431	pos
178	116	309	116-309	2.99824	pos	4.18879	pos	29.9824	pos	41.8879	pos
179	116	310	116-310	3.04053	pos	4.51724	pos	30.4053	pos	45.1724	pos
180	116	311	116-311	2.85551	pos	4.75	pos	28.5551	pos	47.5	pos
181	116	312	116-312	2.84493	pos	4.50948	pos	28.4493	pos	45.0948	pos
182	201	301	201-301	0.140969	neg	0.0301724	neg	1.40969	neg	0.301724	neg
183	201	302	201-302	0.127753	neg	0.0327586	neg	1.27753	neg	0.327586	neg
184	201	303	201-303	0.146256	neg	0.0275862	neg	1.46256	neg	0.275862	neg
185	201	304	201-304	0.180617	neg	0.0301724	neg	1.80617	neg	0.301724	neg
186	201	305	201-305	0.339207	neg	0.0534483	neg	3.39207	neg	0.534483	neg
187	201	306	201-306	0.735683	neg	0.102586	neg	7.35683	neg	1.02586	neg
188	201	307	201-307	1.29604	pos	0.262931	neg	12.9604	pos	2.62931	neg
189	201	308	201-308	1.99119	pos	0.7	neg	19.9119	pos	7	neg
190	201	309	201-309	2.73656	pos	1.59483	pos	27.3656	pos	15.9483	pos
191	201	310	201-310	3.28106	pos	2.70948	pos	32.8106	pos	27.0948	pos
192	201	311	201-311	3.70132	pos	3.83448	pos	37.0132	pos	38.3448	pos
193	201	312	201-312	3.60617	pos	4.60517	pos	36.0617	pos	46.0517	pos
194	202	301	202-301	0.320705	neg	0.596552	neg	3.20705	neg	5.96552	neg
195	202	302	202-302	0.545374	neg	1.57672	pos	5.45374	neg	15.7672	pos
196	202	303	202-303	0.875771	equivocal	3.19828	pos	8.75771	equivocal	31.9828	pos
197	202	304	202-304	1.22467	pos	4.23276	pos	12.2467	pos	42.3276	pos
198	202	305	202-305	1.62643	pos	4.91034	pos	16.2643	pos	49.1034	pos
199	202	306	202-306	2.05198	pos	5.44052	pos	20.5198	pos	54.4052	pos
200	202	307	202-307	2.34537	pos	5.65776	pos	23.4537	pos	56.5776	pos
201	202	308	202-308	2.42467	pos	5.71207	pos	24.2467	pos	57.1207	pos
202	202	309	202-309	2.33216	pos	5.82586	pos	23.3216	pos	58.2586	pos
203	202	310	202-310	2.61498	pos	6.03017	pos	26.1498	pos	60.3017	pos
204	202	311	202-311	2.48018	pos	5.90862	pos	24.8018	pos	59.0862	pos
205	202	312	202-312	2.97447	pos	6.61224	pos	29.7447	pos	66.1224	pos
206	203	302	203-302	0.245745	neg	0.465306	neg	2.45745	neg	4.65306	neg
207	203	303	203-303	0.360638	neg	1.30408	pos	3.60638	neg	13.0408	pos
208	203	304	203-304	0.619149	neg	2.26224	pos	6.19149	neg	22.6224	pos
209	203	305	203-305	0.912766	equivocal	3.19592	pos	9.12766	equivocal	31.9592	pos
210	203	306	203-306	1.20638	pos	3.78367	pos	12.0638	pos	37.8367	pos
211	203	307	203-307	1.51596	pos	4.17551	pos	15.1596	pos	41.7551	pos
212	203	308	203-308	1.82553	pos	4.44796	pos	18.2553	pos	44.4796	pos
213	203	309	203-309	1.85745	pos	4.60714	pos	18.5745	pos	46.0714	pos
214	203	310	203-310	1.93404	pos	4.63163	pos	19.3404	pos	46.3163	pos
215	203	311	203-311	1.96277	pos	4.68061	pos	19.6277	pos	46.8061	pos
216	203	312	203-312	1.92447	pos	4.62551	pos	19.2447	pos	46.2551	pos
217	204	301	204-301	0.140969	neg	0.0482759	neg	1.40969	neg	0.482759	neg
218	204	303	204-303	0.162115	neg	0.037931	neg	1.62115	neg	0.37931	neg
219	204	304	204-304	0.703965	neg	0.0431034	neg	7.03965	neg	0.431034	neg
220	204	305	204-305	0.740969	neg	0.0818966	neg	7.40969	neg	0.818966	neg
221	204	306	204-306	1.64758	pos	0.200862	neg	16.4758	pos	2.00862	neg
222	204	307	204-307	3.1859	pos	0.526724	neg	31.859	pos	5.26724	neg
223	204	308	204-308	4.72952	pos	0.961207	equivocal	47.2952	pos	9.61207	equivocal
224	204	309	204-309	5.28722	pos	1.81983	pos	52.8722	pos	18.1983	pos
225	204	310	204-310	5.62026	pos	2.54655	pos	56.2026	pos	25.4655	pos
226	204	311	204-311	5.77093	pos	3.27586	pos	57.7093	pos	32.7586	pos
227	204	312	204-312	5.99295	pos	3.84741	pos	59.9295	pos	38.4741	pos
228	205	301	205-301	0.360352	neg	0.151724	neg	3.60352	neg	1.51724	neg
229	205	303	205-303	0.328634	neg	0.167241	neg	3.28634	neg	1.67241	neg
230	205	304	205-304	0.439648	neg	0.288793	neg	4.39648	neg	2.88793	neg
231	205	305	205-305	0.719824	neg	0.772414	neg	7.19824	neg	7.72414	neg
232	205	306	205-306	1.20352	pos	2.01897	pos	12.0352	pos	20.1897	pos
233	205	307	205-307	1.82996	pos	3.45431	pos	18.2996	pos	34.5431	pos
234	205	308	205-308	2.48282	pos	4.65948	pos	24.8282	pos	46.5948	pos
235	205	309	205-309	2.8	pos	5.37845	pos	28	pos	53.7845	pos
236	205	310	205-310	3.00881	pos	5.61897	pos	30.0881	pos	56.1897	pos
237	205	311	205-311	2.9533	pos	5.77155	pos	29.533	pos	57.7155	pos
238	205	312	205-312	3.1859	pos	5.8181	pos	31.859	pos	58.181	pos
239	206	301	206-301	0.193833	neg	0.0793103	neg	1.93833	neg	0.793103	neg
240	206	303	206-303	0.17533	neg	0.0844828	neg	1.7533	neg	0.844828	neg
241	206	304	206-304	0.23348	neg	0.167241	neg	2.3348	neg	1.67241	neg
242	206	305	206-305	0.318062	neg	0.423276	neg	3.18062	neg	4.23276	neg
243	206	306	206-306	0.561233	neg	1.14483	equivocal	5.61233	neg	11.4483	equivocal
244	206	307	206-307	0.899559	equivocal	2.34483	pos	8.99559	equivocal	23.4483	pos
245	206	308	206-308	1.2696	pos	3.55	pos	12.696	pos	35.5	pos
246	206	309	206-309	1.64229	pos	4.33362	pos	16.4229	pos	43.3362	pos
247	206	310	206-310	1.8696	pos	4.57672	pos	18.696	pos	45.7672	pos
248	206	311	206-311	1.89868	pos	4.97759	pos	18.9868	pos	49.7759	pos
249	206	312	206-312	1.98062	pos	5.2	pos	19.8062	pos	52	pos
250	207	301	207-301	0.347137	neg	0.0405172	neg	3.47137	neg	0.405172	neg
251	207	303	207-303	0.693392	neg	0.037931	neg	6.93392	neg	0.37931	neg
252	207	304	207-304	1.51542	pos	0.0482759	neg	15.1542	pos	0.482759	neg
253	207	305	207-305	2.71278	pos	0.0637931	neg	27.1278	pos	0.637931	neg
254	207	306	207-306	3.83348	pos	0.159483	neg	38.3348	pos	1.59483	neg
255	207	307	207-307	4.88811	pos	0.356034	neg	48.8811	pos	3.56034	neg
256	207	308	207-308	5.17093	pos	0.689655	neg	51.7093	pos	6.89655	neg
257	207	309	207-309	5.26079	pos	1.33362	pos	52.6079	pos	13.3362	pos
258	207	310	207-310	5.31894	pos	2.10948	pos	53.1894	pos	21.0948	pos
259	207	311	207-311	5.3348	pos	2.7819	pos	53.348	pos	27.819	pos
260	207	312	207-312	5.3348	pos	3.25776	pos	53.348	pos	32.5776	pos
261	208	301	208-301	0.685463	neg	0.312069	neg	6.85463	neg	3.12069	neg
262	208	302	208-302	0.796476	neg	0.415517	neg	7.96476	neg	4.15517	neg
263	208	303	208-303	1.23153	pos	0.724561	neg	12.3153	pos	7.24561	neg
264	208	304	208-304	1.59099	pos	1.5614	pos	15.9099	pos	15.614	pos
265	208	305	208-305	2.03423	pos	2.52719	pos	20.3423	pos	25.2719	pos
266	208	306	208-306	2.33694	pos	3.3693	pos	23.3694	pos	33.693	pos
267	208	307	208-307	2.41802	pos	3.80351	pos	24.1802	pos	38.0351	pos
268	208	308	208-308	2.43153	pos	3.77456	pos	24.3153	pos	37.7456	pos
269	208	309	208-309	2.39099	pos	3.6614	pos	23.9099	pos	36.614	pos
270	208	310	208-310	2.41261	pos	3.42719	pos	24.1261	pos	34.2719	pos
271	208	311	208-311	2.50721	pos	3.66667	pos	25.0721	pos	36.6667	pos
272	208	312	208-312	2.39369	pos	3.9193	pos	23.9369	pos	39.193	pos
273	209	301	209-301	0.145045	neg	0.0850877	neg	1.45045	neg	0.850877	neg
274	209	302	209-302	0.174775	neg	0.0877193	neg	1.74775	neg	0.877193	neg
275	209	303	209-303	0.312613	neg	0.0850877	neg	3.12613	neg	0.850877	neg
276	209	304	209-304	0.704505	neg	0.119298	neg	7.04505	neg	1.19298	neg
277	209	305	209-305	1.55586	pos	0.211404	neg	15.5586	pos	2.11404	neg
278	209	306	209-306	2.75586	pos	0.392982	neg	27.5586	pos	3.92982	neg
279	209	307	209-307	4.26396	pos	0.974561	equivocal	42.6396	pos	9.74561	equivocal
280	209	308	209-308	5.00991	pos	1.95614	pos	50.0991	pos	19.5614	pos
281	209	309	209-309	5.55315	pos	3.15351	pos	55.5315	pos	31.5351	pos
282	209	310	209-310	5.83964	pos	3.95877	pos	58.3964	pos	39.5877	pos
283	209	311	209-311	6.04775	pos	4.73246	pos	60.4775	pos	47.3246	pos
284	209	312	209-312	5.97477	pos	5.17719	pos	59.7477	pos	51.7719	pos
285	210	301	210-301	0.107207	neg	0.198246	neg	1.07207	neg	1.98246	neg
286	210	302	210-302	0.13964	neg	0.237719	neg	1.3964	neg	2.37719	neg
287	210	303	210-303	0.196396	neg	0.408772	neg	1.96396	neg	4.08772	neg
288	210	304	210-304	0.288288	neg	0.992982	equivocal	2.88288	neg	9.92982	equivocal
289	210	305	210-305	0.601802	neg	2.28509	pos	6.01802	neg	22.8509	pos
290	210	306	210-306	1.20991	pos	3.69825	pos	12.0991	pos	36.9825	pos
291	210	307	210-307	1.91802	pos	4.72193	pos	19.1802	pos	47.2193	pos
292	210	308	210-308	2.50991	pos	5.47982	pos	25.0991	pos	54.7982	pos
293	210	309	210-309	3.15315	pos	5.71404	pos	31.5315	pos	57.1404	pos
294	210	310	210-310	3.67477	pos	6.00877	pos	36.7477	pos	60.0877	pos
295	210	311	210-311	4.07207	pos	6.35614	pos	40.7207	pos	63.5614	pos
296	210	312	210-312	3.5991	pos	5.95614	pos	35.991	pos	59.5614	pos
297	211	301	211-301	0.193694	neg	0.0508772	neg	1.93694	neg	0.508772	neg
298	211	302	211-302	0.228829	neg	0.0429825	neg	2.28829	neg	0.429825	neg
299	211	303	211-303	0.463964	neg	0.045614	neg	4.63964	neg	0.45614	neg
300	211	304	211-304	0.977477	equivocal	0.0850877	neg	9.77477	equivocal	0.850877	neg
301	211	305	211-305	1.86126	pos	0.185088	neg	18.6126	pos	1.85088	neg
302	211	306	211-306	3.04775	pos	0.442982	neg	30.4775	pos	4.42982	neg
303	211	307	211-307	4.05586	pos	1.08509	equivocal	40.5586	pos	10.8509	equivocal
304	211	308	211-308	4.6045	pos	2.20614	pos	46.045	pos	22.0614	pos
305	211	309	211-309	4.86937	pos	3.34561	pos	48.6937	pos	33.4561	pos
306	211	310	211-310	5.05045	pos	4.18772	pos	50.5045	pos	41.8772	pos
307	211	311	211-311	5.04775	pos	4.99561	pos	50.4775	pos	49.9561	pos
308	211	312	211-312	5.01261	pos	5.33509	pos	50.1261	pos	53.3509	pos
309	212	301	212-301	0.112613	neg	0.114035	neg	1.12613	neg	1.14035	neg
310	212	302	212-302	0.15045	neg	0.17193	neg	1.5045	neg	1.7193	neg
311	212	303	212-303	0.169369	neg	0.337719	neg	1.69369	neg	3.37719	neg
312	212	304	212-304	0.247748	neg	0.879825	equivocal	2.47748	neg	8.79825	equivocal
313	212	305	212-305	0.501802	neg	2.09298	pos	5.01802	neg	20.9298	pos
314	212	306	212-306	0.799099	neg	3.4114	pos	7.99099	neg	34.114	pos
315	212	307	212-307	1.2018	pos	4.74298	pos	12.018	pos	47.4298	pos
316	212	308	212-308	1.55586	pos	5.38509	pos	15.5586	pos	53.8509	pos
317	212	309	212-309	1.81261	pos	5.57456	pos	18.1261	pos	55.7456	pos
318	212	310	212-310	2.05856	pos	5.84825	pos	20.5856	pos	58.4825	pos
319	212	311	212-311	2.02613	pos	6.05351	pos	20.2613	pos	60.5351	pos
320	212	312	212-312	1.96667	pos	5.87456	pos	19.6667	pos	58.7456	pos
321	213	301	213-301	0.0720721	neg	0.164035	neg	0.720721	neg	1.64035	neg
322	213	302	213-302	0.0477477	neg	0.137719	neg	0.477477	neg	1.37719	neg
323	213	303	213-303	0.063964	neg	0.148246	neg	0.63964	neg	1.48246	neg
324	213	304	213-304	0.101802	neg	0.187719	neg	1.01802	neg	1.87719	neg
325	213	305	213-305	0.158559	neg	0.30614	neg	1.58559	neg	3.0614	neg
326	213	306	213-306	0.369369	neg	0.595614	neg	3.69369	neg	5.95614	neg
327	213	307	213-307	0.569369	neg	1.22193	pos	5.69369	neg	12.2193	pos
328	213	308	213-308	0.861261	equivocal	2.2114	pos	8.61261	equivocal	22.114	pos
329	213	309	213-309	1.05856	equivocal	2.9614	pos	10.5856	equivocal	29.614	pos
330	213	310	213-310	1.26937	pos	3.67982	pos	12.6937	pos	36.7982	pos
331	213	311	213-311	1.3964	pos	4.28509	pos	13.964	pos	42.8509	pos
332	213	312	213-312	1.47207	pos	4.4614	pos	14.7207	pos	44.614	pos
333	214	301	214-301	0.0720721	neg	0.0561404	neg	0.720721	neg	0.561404	neg
334	214	302	214-302	0.128829	neg	0.0666667	neg	1.28829	neg	0.666667	neg
335	214	303	214-303	0.182883	neg	0.077193	neg	1.82883	neg	0.77193	neg
336	214	304	214-304	0.447748	neg	0.108772	neg	4.47748	neg	1.08772	neg
337	214	305	214-305	1.19369	equivocal	0.185088	neg	11.9369	equivocal	1.85088	neg
338	214	306	214-306	3.02072	pos	0.516667	neg	30.2072	pos	5.16667	neg
339	214	307	214-307	5.02883	pos	1.69035	pos	50.2883	pos	16.9035	pos
340	214	308	214-308	6.12072	pos	3.45088	pos	61.2072	pos	34.5088	pos
341	214	309	214-309	6.53964	pos	4.90877	pos	65.3964	pos	49.0877	pos
342	214	310	214-310	6.94234	pos	5.84561	pos	69.4234	pos	58.4561	pos
343	214	311	214-311	7.47748	pos	6.60614	pos	74.7748	pos	66.0614	pos
344	214	312	214-312	7.28829	pos	6.54035	pos	72.8829	pos	65.4035	pos
345	215	301	215-301	0.212613	neg	0.182456	neg	2.12613	neg	1.82456	neg
346	215	303	215-303	0.261261	neg	0.17193	neg	2.61261	neg	1.7193	neg
347	215	304	215-304	0.285586	neg	0.200877	neg	2.85586	neg	2.00877	neg
348	215	305	215-305	0.677477	neg	0.311404	neg	6.77477	neg	3.11404	neg
349	215	306	215-306	1.1964	equivocal	0.603509	neg	11.964	equivocal	6.03509	neg
350	215	307	215-307	1.88829	pos	1.45351	pos	18.8829	pos	14.5351	pos
351	215	308	215-308	2.34632	pos	2.17252	pos	23.4632	pos	21.7252	pos
352	215	309	215-309	2.8658	pos	3.12748	pos	28.658	pos	31.2748	pos
353	215	310	215-310	3.08658	pos	3.65878	pos	30.8658	pos	36.5878	pos
354	215	311	215-311	3.66061	pos	4.39847	pos	36.6061	pos	43.9847	pos
355	215	312	215-312	3.47359	pos	4.29542	pos	34.7359	pos	42.9542	pos
356	216	301	216-301	1.43983	pos	0.175573	neg	14.3983	pos	1.75573	neg
357	216	303	216-303	1.55152	pos	0.182443	neg	15.5152	pos	1.82443	neg
358	216	304	216-304	2.11515	pos	0.271756	neg	21.1515	pos	2.71756	neg
359	216	305	216-305	3.47879	pos	0.484733	neg	34.7879	pos	4.84733	neg
360	216	306	216-306	4.81645	pos	1.07786	equivocal	48.1645	pos	10.7786	equivocal
361	216	307	216-307	5.4658	pos	2.17023	pos	54.658	pos	21.7023	pos
362	216	308	216-308	5.80346	pos	3.06565	pos	58.0346	pos	30.6565	pos
363	216	309	216-309	5.71515	pos	3.7458	pos	57.1515	pos	37.458	pos
364	216	310	216-310	5.9697	pos	4.08473	pos	59.697	pos	40.8473	pos
365	216	311	216-311	5.94632	pos	4.02977	pos	59.4632	pos	40.2977	pos
366	216	312	216-312	6.10216	pos	4.1145	pos	61.0216	pos	41.145	pos
367	217	301	217-301	0.138528	neg	0.0816794	neg	1.38528	neg	0.816794	neg
368	217	303	217-303	0.198268	neg	0.0587786	neg	1.98268	neg	0.587786	neg
369	217	304	217-304	0.34632	neg	0.0679389	neg	3.4632	neg	0.679389	neg
370	217	305	217-305	0.670996	neg	0.0748092	neg	6.70996	neg	0.748092	neg
371	217	306	217-306	1.29697	pos	0.132061	neg	12.9697	pos	1.32061	neg
372	217	307	217-307	1.92814	pos	0.267176	neg	19.2814	pos	2.67176	neg
373	217	308	217-308	2.5619	pos	0.555725	neg	25.619	pos	5.55725	neg
374	217	309	217-309	3.12814	pos	1.26794	pos	31.2814	pos	12.6794	pos
375	217	310	217-310	3.58268	pos	2.14046	pos	35.8268	pos	21.4046	pos
376	217	311	217-311	3.62684	pos	2.83206	pos	36.2684	pos	28.3206	pos
377	217	312	217-312	3.63203	pos	3.48244	pos	36.3203	pos	34.8244	pos
378	218	301	218-301	0.0891775	neg	0.0427481	neg	0.891775	neg	0.427481	neg
379	218	302	218-302	0.109957	neg	0.0381679	neg	1.09957	neg	0.381679	neg
380	218	303	218-303	0.206061	neg	0.0427481	neg	2.06061	neg	0.427481	neg
381	218	304	218-304	0.463203	neg	0.0312977	neg	4.63203	neg	0.312977	neg
382	218	305	218-305	1.08658	equivocal	0.0587786	neg	10.8658	equivocal	0.587786	neg
383	218	306	218-306	2.09697	pos	0.0725191	neg	20.9697	pos	0.725191	neg
384	218	307	218-307	3.01645	pos	0.0587786	neg	30.1645	pos	0.587786	neg
385	218	308	218-308	4.10736	pos	0.0725191	neg	41.0736	pos	0.725191	neg
386	218	309	218-309	4.79567	pos	0.10916	neg	47.9567	pos	1.0916	neg
387	218	310	218-310	5.17749	pos	0.143511	neg	51.7749	pos	1.43511	neg
388	218	311	218-311	5.65541	pos	0.10458	neg	56.5541	pos	1.0458	neg
389	219	301	219-301	0.489177	neg	0.166412	neg	4.89177	neg	1.66412	neg
390	219	302	219-302	0.515152	neg	0.205344	neg	5.15152	neg	2.05344	neg
391	219	303	219-303	0.533333	neg	0.216794	neg	5.33333	neg	2.16794	neg
392	219	304	219-304	0.512554	neg	0.260305	neg	5.12554	neg	2.60305	neg
393	219	305	219-305	0.569697	neg	0.422901	neg	5.69697	neg	4.22901	neg
394	219	306	219-306	0.681385	neg	0.874046	equivocal	6.81385	neg	8.74046	equivocal
395	219	307	219-307	3.04502	pos	2.95573	pos	30.4502	pos	29.5573	pos
396	219	308	219-308	3.44242	pos	3.69542	pos	34.4242	pos	36.9542	pos
397	219	309	219-309	1.65541	pos	3.41374	pos	16.5541	pos	34.1374	pos
398	219	310	219-310	2.03723	pos	4.18092	pos	20.3723	pos	41.8092	pos
399	219	311	219-311	2.54632	pos	4.70534	pos	25.4632	pos	47.0534	pos
400	220	301	220-301	0.283983	neg	0.0679389	neg	2.83983	neg	0.679389	neg
401	220	302	220-302	0.385281	neg	0.0977099	neg	3.85281	neg	0.977099	neg
402	220	303	220-303	0.611255	neg	0.168702	neg	6.11255	neg	1.68702	neg
403	220	304	220-304	1.07359	equivocal	0.370229	neg	10.7359	equivocal	3.70229	neg
404	220	305	220-305	1.80087	pos	0.945038	equivocal	18.0087	pos	9.45038	equivocal
405	220	306	220-306	2.44502	pos	1.84504	pos	24.4502	pos	18.4504	pos
406	220	307	220-307	0.951515	equivocal	1.71679	pos	9.51515	equivocal	17.1679	pos
407	220	308	220-308	1.42684	pos	2.93282	pos	14.2684	pos	29.3282	pos
408	220	309	220-309	3.93333	pos	4.39618	pos	39.3333	pos	43.9618	pos
409	220	310	220-310	4.33593	pos	4.54733	pos	43.3593	pos	45.4733	pos
410	220	311	220-311	4.11255	pos	4.72595	pos	41.1255	pos	47.2595	pos
411	117	301	117-301	0.187879	neg	0.221374	neg	1.87879	neg	2.21374	neg
412	117	302	117-302	0.198268	neg	0.209924	neg	1.98268	neg	2.09924	neg
413	117	303	117-303	0.21645	neg	0.223664	neg	2.1645	neg	2.23664	neg
414	117	304	117-304	0.302165	neg	0.416031	neg	3.02165	neg	4.16031	neg
415	117	305	117-305	0.348918	neg	0.839695	equivocal	3.48918	neg	8.39695	equivocal
416	117	306	117-306	0.491775	neg	1.44427	pos	4.91775	neg	14.4427	pos
417	117	307	117-307	0.761905	neg	2.28702	pos	7.61905	neg	22.8702	pos
418	117	308	117-308	0.987879	equivocal	2.85038	pos	9.87879	equivocal	28.5038	pos
419	117	309	117-309	1.2658	pos	3.33817	pos	12.658	pos	33.3817	pos
420	117	310	117-310	1.55152	pos	3.54885	pos	15.5152	pos	35.4885	pos
421	117	311	117-311	1.73593	pos	3.62214	pos	17.3593	pos	36.2214	pos
422	117	312	117-312	2.04502	pos	3.90153	pos	20.4502	pos	39.0153	pos
423	118	301	118-301	0.29697	neg	0.170992	neg	2.9697	neg	1.70992	neg
424	118	303	118-303	0.221645	neg	0.143511	neg	2.21645	neg	1.43511	neg
425	118	304	118-304	0.239827	neg	0.159542	neg	2.39827	neg	1.59542	neg
426	118	305	118-305	0.273593	neg	0.200763	neg	2.73593	neg	2.00763	neg
427	118	306	118-306	0.338528	neg	0.379389	neg	3.38528	neg	3.79389	neg
428	118	307	118-307	0.455411	neg	0.837405	equivocal	4.55411	neg	8.37405	equivocal
429	118	308	118-308	0.725541	neg	1.52214	pos	7.25541	neg	15.2214	pos
430	118	309	118-309	1.071	equivocal	2.73817	pos	10.71	equivocal	27.3817	pos
431	118	310	118-310	1.63463	pos	4.14656	pos	16.3463	pos	41.4656	pos
432	118	311	118-311	1.94632	pos	4.42595	pos	19.4632	pos	44.2595	pos
433	118	312	118-312	2.25801	pos	4.45573	pos	22.5801	pos	44.5573	pos
434	119	301	119-301	0.263203	neg	0.214504	neg	2.63203	neg	2.14504	neg
435	119	302	119-302	0.27619	neg	0.203053	neg	2.7619	neg	2.03053	neg
436	119	303	119-303	0.208658	neg	0.269466	neg	2.08658	neg	2.69466	neg
437	119	304	119-304	0.341126	neg	0.40458	neg	3.41126	neg	4.0458	neg
438	119	305	119-305	0.515152	neg	0.860305	equivocal	5.15152	neg	8.60305	equivocal
439	119	306	119-306	0.61157	neg	1.80524	pos	6.1157	neg	18.0524	pos
440	119	307	119-307	0.814876	equivocal	3.0262	pos	8.14876	equivocal	30.262	pos
441	119	308	119-308	0.966116	equivocal	4.069	pos	9.66116	equivocal	40.69	pos
442	119	309	119-309	1.10744	equivocal	4.47511	pos	11.0744	equivocal	44.7511	pos
443	119	310	119-310	1.15455	equivocal	4.86288	pos	11.5455	equivocal	48.6288	pos
444	119	311	119-311	1.18182	equivocal	4.73188	pos	11.8182	equivocal	47.3188	pos
445	119	312	119-312	1.12975	equivocal	4.7214	pos	11.2975	equivocal	47.214	pos
446	120	301	120-301	0.227273	neg	0.0393013	neg	2.27273	neg	0.393013	neg
447	120	302	120-302	0.249587	neg	0.0497817	neg	2.49587	neg	0.497817	neg
448	120	303	120-303	0.271901	neg	0.0366812	neg	2.71901	neg	0.366812	neg
449	120	304	120-304	0.321488	neg	0.0471616	neg	3.21488	neg	0.471616	neg
450	120	305	120-305	0.509917	neg	0.0340611	neg	5.09917	neg	0.340611	neg
451	120	306	120-306	0.847107	equivocal	0.0445415	neg	8.47107	equivocal	0.445415	neg
452	120	307	120-307	1.51157	pos	0.0497817	neg	15.1157	pos	0.497817	neg
453	120	308	120-308	2.27273	pos	0.0471616	neg	22.7273	pos	0.471616	neg
454	120	309	120-309	3.2	pos	0.0707424	neg	32	pos	0.707424	neg
455	120	310	120-310	4.0405	pos	0.102183	neg	40.405	pos	1.02183	neg
456	120	311	120-311	4.34298	pos	0.159825	neg	43.4298	pos	1.59825	neg
457	120	312	120-312	4.85124	pos	0.212227	neg	48.5124	pos	2.12227	neg
458	221	301	221–301	0.178059	neg	0.0769841	neg	1.78059	neg	0.769841	neg
459	221	303	221–303	0.157806	neg	0.0484127	neg	1.57806	neg	0.484127	neg
460	221	304	221–304	0.231224	neg	0.0555556	neg	2.31224	neg	0.555556	neg
461	221	305	221–305	0.436287	neg	0.081746	neg	4.36287	neg	0.81746	neg
462	221	306	221–306	0.940084	equivocal	0.143651	neg	9.40084	equivocal	1.43651	neg
463	221	307	221–307	1.80591	pos	0.312698	neg	18.0591	pos	3.12698	neg
464	221	308	221–308	2.74008	pos	0.724603	neg	27.4008	pos	7.24603	neg
465	221	309	221–309	3.4692	pos	1.46032	pos	34.692	pos	14.6032	pos
466	221	310	221–310	4.19325	pos	2.60556	pos	41.9325	pos	26.0556	pos
467	221	311	221–311	4.35021	pos	3.45317	pos	43.5021	pos	34.5317	pos
468	221	312	221–312	4.48692	pos	4.12698	pos	44.8692	pos	41.2698	pos
469	222	301	222–301	0.147679	neg	0.100794	neg	1.47679	neg	1.00794	neg
470	222	303	222–303	0.142616	neg	0.0936508	neg	1.42616	neg	0.936508	neg
471	222	304	222–304	0.140084	neg	0.105556	neg	1.40084	neg	1.05556	neg
472	222	305	222–305	0.165401	neg	0.11746	neg	1.65401	neg	1.1746	neg
473	222	306	222–306	0.266667	neg	0.24127	neg	2.66667	neg	2.4127	neg
474	222	307	222–307	0.618565	neg	0.743651	neg	6.18565	neg	7.43651	neg
475	222	308	222–308	1.08186	equivocal	1.76032	pos	10.8186	equivocal	17.6032	pos
476	222	309	222–309	1.8692	pos	2.76032	pos	18.692	pos	27.6032	pos
477	222	310	222–310	2.27932	pos	3.85317	pos	22.7932	pos	38.5317	pos
478	222	311	222–311	2.60084	pos	4.33889	pos	26.0084	pos	43.3889	pos
479	222	312	222–312	2.60591	pos	4.73651	pos	26.0591	pos	47.3651	pos
480	223	301	223–301	0.185654	neg	0.0555556	neg	1.85654	neg	0.555556	neg
481	223	303	223–303	0.208439	neg	0.0365079	neg	2.08439	neg	0.365079	neg
482	223	304	223–304	0.269198	neg	0.105556	neg	2.69198	neg	1.05556	neg
483	223	305	223–305	0.428692	neg	0.11746	neg	4.28692	neg	1.1746	neg
484	223	306	223–306	0.818565	equivocal	0.296032	neg	8.18565	equivocal	2.96032	neg
485	223	307	223–307	1.54262	pos	0.776984	neg	15.4262	pos	7.76984	neg
486	223	308	223–308	2.173	pos	1.60079	pos	21.73	pos	16.0079	pos
487	223	309	223–309	2.80084	pos	2.23889	pos	28.0084	pos	22.3889	pos
488	223	310	223–310	2.95527	pos	3.27937	pos	29.5527	pos	32.7937	pos
489	223	311	223–311	2.97806	pos	3.54841	pos	29.7806	pos	35.4841	pos
490	223	312	223–312	3.12743	pos	4.30794	pos	31.2743	pos	43.0794	pos
491	224	301	224–301	0.208439	neg	0.0793651	neg	2.08439	neg	0.793651	neg
492	224	303	224–303	0.238819	neg	0.0793651	neg	2.38819	neg	0.793651	neg
493	224	304	224–304	0.309705	neg	0.0984127	neg	3.09705	neg	0.984127	neg
494	224	305	224–305	0.557806	neg	0.134127	neg	5.57806	neg	1.34127	neg
495	224	306	224–306	1.12996	equivocal	0.257937	neg	11.2996	equivocal	2.57937	neg
496	224	307	224–307	2.02869	pos	0.579365	neg	20.2869	pos	5.79365	neg
497	224	308	224–308	2.88945	pos	1.21746	pos	28.8945	pos	12.1746	pos
498	224	309	224–309	3.64895	pos	2.24841	pos	36.4895	pos	22.4841	pos
499	224	310	224–310	3.84135	pos	2.99365	pos	38.4135	pos	29.9365	pos
500	224	311	224–311	4.09958	pos	3.54365	pos	40.9958	pos	35.4365	pos
501	224	312	224–312	4.07679	pos	3.84603	pos	40.7679	pos	38.4603	pos
502	225	301	225–301	0.208439	neg	0.034127	neg	2.08439	neg	0.34127	neg
503	225	303	225–303	0.221097	neg	0.0412698	neg	2.21097	neg	0.412698	neg
504	225	304	225–304	0.259072	neg	0.0412698	neg	2.59072	neg	0.412698	neg
505	225	305	225–305	0.431224	neg	0.0412698	neg	4.31224	neg	0.412698	neg
506	225	306	225–306	0.859072	equivocal	0.0674603	neg	8.59072	equivocal	0.674603	neg
507	225	307	225–307	1.74008	pos	0.0507937	neg	17.4008	pos	0.507937	neg
508	225	308	225–308	2.8135	pos	0.0769841	neg	28.135	pos	0.769841	neg
509	225	309	225–309	3.65148	pos	0.153175	neg	36.5148	pos	1.53175	neg
510	225	310	225–310	4.40591	pos	0.319841	neg	44.0591	pos	3.19841	neg
511	225	311	225–311	4.77553	pos	0.686508	neg	47.7553	pos	6.86508	neg
512	225	312	225–312	4.95021	pos	1.27937	pos	49.5021	pos	12.7937	pos
513	226	301	226–301	0.135021	neg	0.0722222	neg	1.35021	neg	0.722222	neg
514	226	302	226–302	0.150211	neg	0.0984127	neg	1.50211	neg	0.984127	neg
515	226	303	226–303	0.165401	neg	0.0722222	neg	1.65401	neg	0.722222	neg
516	226	304	226–304	0.231224	neg	0.0650794	neg	2.31224	neg	0.650794	neg
517	226	305	226–305	0.476793	neg	0.100794	neg	4.76793	neg	1.00794	neg
518	226	306	226–306	0.947679	equivocal	0.198413	neg	9.47679	equivocal	1.98413	neg
519	226	307	226–307	1.68692	pos	0.493651	neg	16.8692	pos	4.93651	neg
520	226	308	226–308	2.32236	pos	1.1746	equivocal	23.2236	pos	11.746	equivocal
521	226	309	226–309	2.99578	pos	2.29365	pos	29.9578	pos	22.9365	pos
522	226	310	226–310	3.18819	pos	3.3127	pos	31.8819	pos	33.127	pos
523	226	311	226–311	3.60591	pos	4.16508	pos	36.0591	pos	41.6508	pos
524	226	312	226–312	3.94008	pos	4.59603	pos	39.4008	pos	45.9603	pos
525	227	301	227–301	0.137553	neg	0.0388889	neg	1.37553	neg	0.388889	neg
526	227	302	227–302	1.12743	equivocal	0.0388889	neg	11.2743	equivocal	0.388889	neg
527	227	303	227–303	0.178059	neg	0.0460317	neg	1.78059	neg	0.460317	neg
528	227	304	227–304	0.254008	neg	0.0460317	neg	2.54008	neg	0.460317	neg
529	227	305	227–305	0.524895	neg	0.0698413	neg	5.24895	neg	0.698413	neg
530	227	306	227–306	1.07173	equivocal	0.222222	neg	10.7173	equivocal	2.22222	neg
531	227	307	227–307	1.98565	pos	0.469841	neg	19.8565	pos	4.69841	neg
532	227	308	227–308	2.92743	pos	1.00556	equivocal	29.2743	pos	10.0556	equivocal
533	227	309	227–309	3.69451	pos	1.63413	pos	36.9451	pos	16.3413	pos
534	227	310	227–310	4.45401	pos	2.26746	pos	44.5401	pos	22.6746	pos
535	227	311	227–311	4.67932	pos	2.8627	pos	46.7932	pos	28.627	pos
536	227	312	227–312	4.21857	pos	3.18413	pos	42.1857	pos	31.8413	pos
537	228	301	228–301	0.127426	neg	0.0412698	neg	1.27426	neg	0.412698	neg
538	228	303	228–303	0.135021	neg	0.0912698	neg	1.35021	neg	0.912698	neg
539	228	304	228–304	0.132489	neg	0.0579365	neg	1.32489	neg	0.579365	neg
540	228	305	228–305	0.157806	neg	0.0579365	neg	1.57806	neg	0.579365	neg
541	228	306	228–306	0.228692	neg	0.0626984	neg	2.28692	neg	0.626984	neg
542	228	307	228–307	3.27426	pos	0.0746032	neg	32.7426	pos	0.746032	neg
543	228	308	228–308	1.00591	equivocal	0.084127	neg	10.0591	equivocal	0.84127	neg
544	228	309	228–309	1.2616	pos	0.107937	neg	12.616	pos	1.07937	neg
545	228	310	228–310	2.04895	pos	0.174603	neg	20.4895	pos	1.74603	neg
546	228	311	228–311	3.36972	pos	0.325893	neg	33.6972	pos	3.25893	neg
547	228	312	228–312	3.65418	pos	0.529464	neg	36.5418	pos	5.29464	neg
548	229	301	229–301	0.161753	neg	0.0526786	neg	1.61753	neg	0.526786	neg
549	229	303	229–303	0.192829	neg	0.0526786	neg	1.92829	neg	0.526786	neg
550	229	304	229–304	0.266932	neg	0.0741071	neg	2.66932	neg	0.741071	neg
551	229	305	229–305	0.52988	neg	0.111607	neg	5.2988	neg	1.11607	neg
552	229	306	229–306	1.22789	pos	0.240179	neg	12.2789	pos	2.40179	neg
553	229	307	229–307	2.4996	pos	0.609821	neg	24.996	pos	6.09821	neg
554	229	308	229–308	3.59442	pos	1.20714	pos	35.9442	pos	12.0714	pos
555	229	309	229–309	3.88606	pos	2.10982	pos	38.8606	pos	21.0982	pos
556	229	310	229–310	4.27809	pos	3.07411	pos	42.7809	pos	30.7411	pos
557	229	311	229–311	4.41434	pos	3.85357	pos	44.1434	pos	38.5357	pos
558	229	312	229–312	4.46215	pos	4.32232	pos	44.6215	pos	43.2232	pos
559	230	301	230–301	0.111554	neg	0.0580357	neg	1.11554	neg	0.580357	neg
560	230	302	230–302	0.133068	neg	0.0580357	neg	1.33068	neg	0.580357	neg
561	230	303	230–303	0.259761	neg	0.0848214	neg	2.59761	neg	0.848214	neg
562	230	304	230–304	0.52749	neg	0.138393	neg	5.2749	neg	1.38393	neg
563	230	305	230–305	1.0008	equivocal	0.272321	neg	10.008	equivocal	2.72321	neg
564	230	306	230–306	1.63426	pos	0.70625	neg	16.3426	pos	7.0625	neg
565	230	307	230–307	2.18167	pos	1.43214	pos	21.8167	pos	14.3214	pos
566	230	308	230–308	2.61912	pos	2.23571	pos	26.1912	pos	22.3571	pos
567	230	309	230–309	2.22231	pos	3.0875	pos	22.2231	pos	30.875	pos
568	230	310	230–310	2.9012	pos	3.35536	pos	29.012	pos	33.5536	pos
569	230	311	230–311	2.95139	pos	3.83482	pos	29.5139	pos	38.3482	pos
570	230	312	230–312	3.11394	pos	4.14821	pos	31.1394	pos	41.4821	pos
571	231	301	231–301	0.247809	neg	0.0741071	neg	2.47809	neg	0.741071	neg
572	231	303	231–303	0.266932	neg	0.0741071	neg	2.66932	neg	0.741071	neg
573	231	304	231–304	0.357769	neg	0.0955357	neg	3.57769	neg	0.955357	neg
574	231	305	231–305	0.623108	neg	0.210714	neg	6.23108	neg	2.10714	neg
575	231	306	231–306	1.11076	equivocal	0.51875	neg	11.1076	equivocal	5.1875	neg
576	231	307	231–307	1.81116	pos	1.10804	equivocal	18.1116	pos	11.0804	equivocal
577	231	308	231–308	2.62869	pos	1.95179	pos	26.2869	pos	19.5179	pos
578	231	309	231–309	3.19761	pos	2.80089	pos	31.9761	pos	28.0089	pos
579	231	310	231–310	3.44861	pos	3.44911	pos	34.4861	pos	34.4911	pos
580	231	311	231–311	3.70438	pos	3.97143	pos	37.0438	pos	39.7143	pos
581	231	312	231–312	3.70438	pos	4.15625	pos	37.0438	pos	41.5625	pos
582	232	301	232–301	0.125896	neg	0.10625	neg	1.25896	neg	1.0625	neg
583	232	302	232–302	0.123506	neg	0.103571	neg	1.23506	neg	1.03571	neg
584	232	303	232–303	0.113944	neg	0.133036	neg	1.13944	neg	1.33036	neg
585	232	304	232–304	0.159363	neg	0.210714	neg	1.59363	neg	2.10714	neg
586	232	305	232–305	0.247809	neg	0.534821	neg	2.47809	neg	5.34821	neg
587	232	306	232–306	0.379283	neg	1.34375	pos	3.79283	neg	13.4375	pos
588	232	307	232–307	0.644622	neg	2.59732	pos	6.44622	neg	25.9732	pos
589	232	308	232–308	0.85259	equivocal	3.65536	pos	8.5259	equivocal	36.5536	pos
590	232	309	232–309	0.936255	equivocal	4.21786	pos	9.36255	equivocal	42.1786	pos
591	232	310	232–310	0.902789	equivocal	4.51786	pos	9.02789	equivocal	45.1786	pos
592	232	311	232–311	0.888446	equivocal	4.43214	pos	8.88446	equivocal	44.3214	pos
593	232	312	232–312	0.90996	equivocal	4.34107	pos	9.0996	equivocal	43.4107	pos
594	233	301	233–301	0.19761	neg	0.0767857	neg	1.9761	neg	0.767857	neg
595	233	303	233–303	0.209562	neg	0.0580357	neg	2.09562	neg	0.580357	neg
596	233	304	233–304	0.276494	neg	0.0794643	neg	2.76494	neg	0.794643	neg
597	233	305	233–305	0.503586	neg	0.138393	neg	5.03586	neg	1.38393	neg
598	233	306	233–306	0.788048	neg	0.307143	neg	7.88048	neg	3.07143	neg
599	233	307	233–307	1.21355	pos	0.684821	neg	12.1355	pos	6.84821	neg
600	233	308	233–308	1.64382	pos	1.21518	pos	16.4382	pos	12.1518	pos
601	233	309	233–309	2.30359	pos	2.00268	pos	23.0359	pos	20.0268	pos
602	233	310	233–310	2.62151	pos	2.77411	pos	26.2151	pos	27.7411	pos
603	233	311	233–311	2.85339	pos	3.60714	pos	28.5339	pos	36.0714	pos
604	233	312	233–312	3.16892	pos	4.16161	pos	31.6892	pos	41.6161	pos
605	234	301	234–301	0.135458	neg	0.0580357	neg	1.35458	neg	0.580357	neg
606	234	303	234–303	0.137849	neg	0.0660714	neg	1.37849	neg	0.660714	neg
607	234	304	234–304	0.164143	neg	0.0714286	neg	1.64143	neg	0.714286	neg
608	234	305	234–305	0.269323	neg	0.0821429	neg	2.69323	neg	0.821429	neg
609	234	306	234–306	0.623108	neg	0.1625	neg	6.23108	neg	1.625	neg
610	234	307	234–307	1.0247	equivocal	0.333929	neg	10.247	equivocal	3.33929	neg
611	234	308	234–308	1.54582	pos	0.759821	neg	15.4582	pos	7.59821	neg
612	234	309	234–309	1.99044	pos	1.7375	pos	19.9044	pos	17.375	pos
613	234	310	234–310	2.45896	pos	2.80089	pos	24.5896	pos	28.0089	pos
614	234	311	234–311	2.61434	pos	3.85089	pos	26.1434	pos	38.5089	pos
615	234	312	234–312	2.6741	pos	4.63304	pos	26.741	pos	46.3304	pos
616	235	301	235–301	0.161753	neg	0.0473214	neg	1.61753	neg	0.473214	neg
617	235	303	235–303	0.19761	neg	0.0741071	neg	1.9761	neg	0.741071	neg
618	235	304	235–304	0.238247	neg	0.0901786	neg	2.38247	neg	0.901786	neg
619	235	305	235–305	0.367331	neg	0.125	neg	3.67331	neg	1.25	neg
620	235	306	235–306	0.656574	neg	0.307143	neg	6.56574	neg	3.07143	neg
621	235	307	235–307	1.2494	pos	0.751786	neg	12.494	pos	7.51786	neg
622	235	308	235–308	1.87809	pos	1.58214	pos	18.7809	pos	15.8214	pos
623	235	309	235–309	2.40876	pos	2.45804	pos	24.0876	pos	24.5804	pos
624	235	310	235–310	2.81514	pos	2.91607	pos	28.1514	pos	29.1607	pos
625	235	311	235–311	3.17131	pos	3.23214	pos	31.7131	pos	32.3214	pos
626	235	312	235–312	3.24542	pos	3.84286	pos	32.4542	pos	38.4286	pos
627	236	301	236–301	0.178486	neg	0.191964	neg	1.78486	neg	1.91964	neg
628	236	303	236–303	0.173705	neg	0.183929	neg	1.73705	neg	1.83929	neg
629	236	304	236–304	0.20239	neg	0.33125	neg	2.0239	neg	3.3125	neg
630	236	305	236–305	0.269323	neg	0.6875	neg	2.69323	neg	6.875	neg
631	236	306	236–306	0.352988	neg	1.38929	pos	3.52988	neg	13.8929	pos
632	236	307	236–307	0.494024	neg	2.30536	pos	4.94024	neg	23.0536	pos
633	236	308	236–308	0.752191	neg	3.15179	pos	7.52191	neg	31.5179	pos
634	236	309	236–309	0.990647	equivocal	4.22441	pos	9.90647	equivocal	42.2441	pos
635	236	310	236–310	1.13309	equivocal	4.5811	pos	11.3309	equivocal	45.811	pos
636	236	311	236–311	1.2777	pos	4.79843	pos	12.777	pos	47.9843	pos
637	236	312	236–312	1.39209	pos	5.01339	pos	13.9209	pos	50.1339	pos
638	237	301	237–301	0.302158	neg	0.088189	neg	3.02158	neg	0.88189	neg
639	237	302	237–302	0.302158	neg	0.111811	neg	3.02158	neg	1.11811	neg
640	237	303	237–303	0.332374	neg	0.225197	neg	3.32374	neg	2.25197	neg
641	237	304	237–304	0.444604	neg	0.546457	neg	4.44604	neg	5.46457	neg
642	237	305	237–305	0.636691	neg	1.08031	equivocal	6.36691	neg	10.8031	equivocal
643	237	306	237–306	0.794245	neg	1.87165	pos	7.94245	neg	18.7165	pos
644	237	307	237–307	1.09856	equivocal	2.77638	pos	10.9856	equivocal	27.7638	pos
645	237	308	237–308	1.15252	equivocal	3.37402	pos	11.5252	equivocal	33.7402	pos
646	237	309	237–309	1.31223	pos	3.77795	pos	13.1223	pos	37.7795	pos
647	237	310	237–310	1.26691	pos	4.04961	pos	12.6691	pos	40.4961	pos
648	237	311	237–311	1.27554	pos	4.11811	pos	12.7554	pos	41.1811	pos
649	237	312	237–312	1.36835	pos	4.22677	pos	13.6835	pos	42.2677	pos
650	238	301	238–301	0.239568	neg	0.0716535	neg	2.39568	neg	0.716535	neg
651	238	303	238–303	0.293525	neg	0.0551181	neg	2.93525	neg	0.551181	neg
652	238	304	238–304	0.446763	neg	0.0645669	neg	4.46763	neg	0.645669	neg
653	238	305	238–305	0.783453	neg	0.0598425	neg	7.83453	neg	0.598425	neg
654	238	306	238–306	1.24964	pos	0.0692913	neg	12.4964	pos	0.692913	neg
655	238	307	238–307	1.92302	pos	0.076378	neg	19.2302	pos	0.76378	neg
656	238	308	238–308	2.60504	pos	0.0858268	neg	26.0504	pos	0.858268	neg
657	238	309	238–309	3.44245	pos	0.149606	neg	34.4245	pos	1.49606	neg
658	238	310	238–310	3.67122	pos	0.175591	neg	36.7122	pos	1.75591	neg
659	238	311	238–311	3.96906	pos	0.206299	neg	39.6906	pos	2.06299	neg
660	238	312	238–312	4.27338	pos	0.265354	neg	42.7338	pos	2.65354	neg
661	239	301	239–301	0.405755	neg	0.14252	neg	4.05755	neg	1.4252	neg
662	239	302	239–302	0.830935	equivocal	0.262992	neg	8.30935	equivocal	2.62992	neg
663	239	303	239–303	1.54964	pos	0.640945	neg	15.4964	pos	6.40945	neg
664	239	304	239–304	2.49281	pos	1.33071	pos	24.9281	pos	13.3071	pos
665	239	305	239–305	3.26331	pos	2.44331	pos	32.6331	pos	24.4331	pos
666	239	306	239–306	3.93022	pos	3.31969	pos	39.3022	pos	33.1969	pos
667	239	307	239–307	4.07482	pos	3.96457	pos	40.7482	pos	39.6457	pos
668	239	308	239–308	4.20863	pos	4.41811	pos	42.0863	pos	44.1811	pos
669	239	309	239–309	4.23885	pos	4.59764	pos	42.3885	pos	45.9764	pos
670	239	310	239–310	4.19784	pos	4.65197	pos	41.9784	pos	46.5197	pos
671	239	311	239–311	4.24101	pos	4.81024	pos	42.4101	pos	48.1024	pos
672	239	312	239–312	4.22158	pos	4.63543	pos	42.2158	pos	46.3543	pos
673	240	301	240–301	0.388489	neg	0.102362	neg	3.88489	neg	1.02362	neg
674	240	303	240–303	0.710072	neg	0.137795	neg	7.10072	neg	1.37795	neg
675	240	304	240–304	1.42662	pos	0.206299	neg	14.2662	pos	2.06299	neg
676	240	305	240–305	2.39568	pos	0.506299	neg	23.9568	pos	5.06299	neg
677	240	306	240–306	3.18777	pos	1.12283	equivocal	31.8777	pos	11.2283	equivocal
678	240	307	240–307	3.51151	pos	1.87638	pos	35.1151	pos	18.7638	pos
679	240	308	240–308	3.53741	pos	2.54488	pos	35.3741	pos	25.4488	pos
680	240	309	240–309	3.65827	pos	2.88031	pos	36.5827	pos	28.8031	pos
681	240	310	240–310	3.63237	pos	3.10236	pos	36.3237	pos	31.0236	pos
682	240	311	240–311	3.50719	pos	3.01496	pos	35.0719	pos	30.1496	pos
683	240	312	240–312	3.38849	pos	2.97953	pos	33.8849	pos	29.7953	pos
684	241	301	241–301	0.181295	neg	0.0503937	neg	1.81295	neg	0.503937	neg
685	241	303	241–303	0.258993	neg	0.0433071	neg	2.58993	neg	0.433071	neg
686	241	304	241–304	0.947482	equivocal	0.0480315	neg	9.47482	equivocal	0.480315	neg
687	241	305	241–305	1.23022	pos	0.0574803	neg	12.3022	pos	0.574803	neg
688	241	306	241–306	2.04173	pos	0.0480315	neg	20.4173	pos	0.480315	neg
689	241	307	241–307	3.09065	pos	0.1	neg	30.9065	pos	1	neg
690	241	308	241–308	3.46835	pos	0.137795	neg	34.6835	pos	1.37795	neg
691	241	309	241–309	3.90432	pos	0.279528	neg	39.0432	pos	2.79528	neg
692	241	310	241–310	4.00576	pos	0.633858	neg	40.0576	pos	6.33858	neg
693	241	311	241–311	4.15899	pos	1.22677	pos	41.5899	pos	12.2677	pos
694	241	312	241–312	4.0446	pos	1.92126	pos	40.446	pos	19.2126	pos
695	242	301	242–301	0.155396	neg	0.0692913	neg	1.55396	neg	0.692913	neg
696	242	302	242–302	0.159712	neg	0.0669291	neg	1.59712	neg	0.669291	neg
697	242	303	242–303	0.239568	neg	0.104724	neg	2.39568	neg	1.04724	neg
698	242	304	242–304	0.373381	neg	0.151969	neg	3.73381	neg	1.51969	neg
699	242	305	242–305	0.684173	neg	0.397638	neg	6.84173	neg	3.97638	neg
700	242	306	242–306	1.38345	pos	0.995276	equivocal	13.8345	pos	9.95276	equivocal
701	242	307	242–307	2.04388	pos	1.9378	pos	20.4388	pos	19.378	pos
702	242	308	242–308	2.5705	pos	2.96535	pos	25.705	pos	29.6535	pos
703	242	309	242–309	2.63957	pos	3.65748	pos	26.3957	pos	36.5748	pos
704	242	310	242–310	2.78417	pos	3.53701	pos	27.8417	pos	35.3701	pos
705	242	311	242–311	2.76043	pos	4.0685	pos	27.6043	pos	40.685	pos
706	242	312	242–312	2.83381	pos	3.92913	pos	28.3381	pos	39.2913	pos
707	243	301	243–301	0.131655	neg	0.0385827	neg	1.31655	neg	0.385827	neg
708	243	303	243–303	0.151079	neg	0.0527559	neg	1.51079	neg	0.527559	neg
709	243	304	243–304	0.215827	neg	0.0409449	neg	2.15827	neg	0.409449	neg
710	243	305	243–305	0.394964	neg	0.0598425	neg	3.94964	neg	0.598425	neg
711	243	306	243–306	0.757554	neg	0.0622047	neg	7.57554	neg	0.622047	neg
712	243	307	243–307	1.42014	pos	0.0574803	neg	14.2014	pos	0.574803	neg
713	243	308	243–308	2.28129	pos	0.088189	neg	22.8129	pos	0.88189	neg
714	243	309	243–309	3.01295	pos	0.14252	neg	30.1295	pos	1.4252	neg
715	243	310	243–310	3.56331	pos	0.19685	neg	35.6331	pos	1.9685	neg
716	243	311	243–311	4.06403	pos	0.338583	neg	40.6403	pos	3.38583	neg
717	243	312	243–312	4.20216	pos	0.46378	neg	42.0216	pos	4.6378	neg
718	244	301	244–301	0.116895	neg	0.0358079	neg	1.16895	neg	0.358079	neg
719	244	302	244–302	0.108676	neg	0.0358079	neg	1.08676	neg	0.358079	neg
720	244	303	244–303	0.119635	neg	0.0567686	neg	1.19635	neg	0.567686	neg
721	244	304	244–304	0.16895	neg	0.0882096	neg	1.6895	neg	0.882096	neg
722	244	305	244–305	0.322374	neg	0.190393	neg	3.22374	neg	1.90393	neg
723	244	306	244–306	0.656621	neg	0.557205	neg	6.56621	neg	5.57205	neg
724	244	307	244–307	1.37717	pos	1.36157	pos	13.7717	pos	13.6157	pos
725	244	308	244–308	2.43196	pos	2.43319	pos	24.3196	pos	24.3319	pos
726	244	309	244–309	3.54429	pos	3.46288	pos	35.4429	pos	34.6288	pos
727	244	310	244–310	4.07032	pos	4.46376	pos	40.7032	pos	44.6376	pos
728	244	311	244–311	4.2347	pos	5.00611	pos	42.347	pos	50.0611	pos
729	244	312	244–312	4.3032	pos	5.28122	pos	43.032	pos	52.8122	pos
